# Supplementary material for: Overlooked and widespread pennate diatom-diazotroph symbioses in the sea
Source: Nat Commun. 2022 Feb 10;13:799. doi: 10.1038/s41467-022-28065-6 (PMC8831587; doi:10.1038/s41467-022-28065-6)
Supplement: Supplementary file 4 — Source Data [file 41467_2022_28065_MOESM4_ESM.xlsx]

## Sheet: Fig. 2a
Fig. 2a
NCBI accession numbers for the sequences used the phylogenetic analysis.
Gene	Organism	NCBI accession number
SSU (18S rRNA)	Epithemia argus CH211	HQ912408
SSU (18S rRNA)	Epithemia catenata UHM3210	MW562888
SSU (18S rRNA)	Epithemia catenata UHM3211	MW562889
SSU (18S rRNA)	Epithemia contorta L1299	HQ912406
SSU (18S rRNA)	Epithemia hyndmannii LO320	KX120680
SSU (18S rRNA)	Epithemia iriomotensis 28vi08.1C.1	KX120670
SSU (18S rRNA)	Epithemia parallela L1370	KX120673
SSU (18S rRNA)	Epithemia pelagica UHM3200	MW562890
SSU (18S rRNA)	Epithemia pelagica UHM3201	MW562891
SSU (18S rRNA)	Epithemia pelagica UHM3202	MW562892
SSU (18S rRNA)	Epithemia pelagica UHM3203	MW562893
SSU (18S rRNA)	Epithemia pelagica UHM3204	MW562894
SSU (18S rRNA)	Epithemia sorex CH148	HQ912409
SSU (18S rRNA)	Epithemia turgida CH154	HQ912410
SSU (18S rRNA)	Epithemia turgida CYTX021	KX120679
SSU (18S rRNA)	Protokeelia bassonii 3564.A20	KX120678
SSU (18S rRNA)	Rhopalodia cf. gibba nycRhop	KX120674
SSU (18S rRNA)	Rhopalodia gibba CH155	HQ912407
SSU (18S rRNA)	Rhopalodia gibba CYTX022	KX120675
SSU (18S rRNA)	Rhopalodia gibba L924	KX120672
SSU (18S rRNA)	Rhopalodia sp. 13vi08.2B-GCCT21	KX120677
SSU (18S rRNA)	Rhopalodia sp. 21IV14-4D	KX981843
SSU (18S rRNA)	Rhopalodia sp. 3825.12	KX120671
SSU (18S rRNA)	Rhopalodia sp. 9vi08.1F.2	HQ912405
psbC	Epithemia argus CH211	HQ912380
psbC	Epithemia catenata UHM3210	MW562865
psbC	Epithemia catenata UHM3211	MW562863
psbC	Epithemia contorta L1299	HQ912378
psbC	Epithemia hyndmannii LO320	KX120452
psbC	Epithemia iriomotensis 28vi08.1C.1	KX120442
psbC	Epithemia parallela L1370	KX120445
psbC	Epithemia pelagica UHM3200	MW562861
psbC	Epithemia pelagica UHM3201	MW562866
psbC	Epithemia pelagica UHM3202	MW562860
psbC	Epithemia pelagica UHM3203	MW562864
psbC	Epithemia pelagica UHM3204	MW562862
psbC	Epithemia sorex CH148	HQ912381
psbC	Epithemia turgida CH154	HQ912382
psbC	Epithemia turgida CYTX021	KX120451
psbC	Protokeelia bassonii 3564.A20	KX120450
psbC	Rhopalodia cf. gibba nycRhop	KX120446
psbC	Rhopalodia gibba CH155	HQ912379
psbC	Rhopalodia gibba CYTX022	KX120447
psbC	Rhopalodia gibba L924	KX120444
psbC	Rhopalodia sp. 13vi08.2B-GCCT21	KX120449
psbC	Rhopalodia sp. 21IV14-4D	KX981799
psbC	Rhopalodia sp. 3825.12	KX120443
psbC	Rhopalodia sp. 9vi08.1F.2	HQ912377
rbcL	Epithemia argus CH211	HQ912394
rbcL	Epithemia catenata UHM3210	MW562867
rbcL	Epithemia catenata UHM3211	MW562868
rbcL	Epithemia contorta L1299	HQ912392
rbcL	Epithemia hyndmannii LO320	KX120565
rbcL	Epithemia iriomotensis 28vi08.1C.1	KX120554
rbcL	Epithemia parallela L1370	KX120557
rbcL	Epithemia pelagica UHM3200	MW562869
rbcL	Epithemia pelagica UHM3201	MW562870
rbcL	Epithemia pelagica UHM3202	MW562871
rbcL	Epithemia pelagica UHM3203	MW562872
rbcL	Epithemia pelagica UHM3204	MW562873
rbcL	Epithemia sorex CH148	HQ912395
rbcL	Epithemia turgida CH154	HQ912396
rbcL	Epithemia turgida CYTX021	KX120564
rbcL	Protokeelia bassonii 3564.A20	KX120563
rbcL	Rhopalodia cf. gibba nycRhop	KX120558
rbcL	Rhopalodia gibba CH155	HQ912393
rbcL	Rhopalodia gibba CYTX022	KX120559
rbcL	Rhopalodia gibba L924	KX120556
rbcL	Rhopalodia sp. 13vi08.2B-GCCT21	KX120561
rbcL	Rhopalodia sp. 21IV14-4D	KX981823
rbcL	Rhopalodia sp. 3825.12	KX120555
rbcL	Rhopalodia sp. 9vi08.1F.2	HQ912391

## Sheet: Fig. 2b
Fig. 2b
NCBI accession numbers for the sequences used the phylogenetic analysis.
Gene	Organism	NCBI accession number
SSU (16S rRNA)	Crocosphaera subtropica ATCC 51142	AF132771
SSU (16S rRNA)	Crocosphaera watsonii WH 8501	AY620237
SSU (16S rRNA)	Cyanothece sp. PCC 7425	CP001344
SSU (16S rRNA)	Epithemia catenata UHM3210	MW562881
SSU (16S rRNA)	Epithemia catenata UHM3211	MW562882
SSU (16S rRNA)	Epithemia pelagica UHM3200	MW562883
SSU (16S rRNA)	Epithemia pelagica UHM3201	MW562884
SSU (16S rRNA)	Epithemia pelagica UHM3202	MW562885
SSU (16S rRNA)	Epithemia pelagica UHM3203	MW562886
SSU (16S rRNA)	Epithemia pelagica UHM3204	MW562887
SSU (16S rRNA)	Cyanobacterium endosymbiont of Epithemia turgida isolate EtSB Lake Yunoko	NZ_AP012549.1
SSU (16S rRNA)	Gloeothece citriformis PCC 7424	AF132932
SSU (16S rRNA)	Nostoc punctiforme PCC 73102	NR_074317
SSU (16S rRNA)	Cyanobacterium endosymbiont of Rhopalodia gibberula isolate RgSB	AP018341.1
SSU (16S rRNA)	Rippkaea orientalis PCC 8801	AF296873
SSU (16S rRNA)	Trichodesmium erythraeum IMS101	AB075999
SSU (16S rRNA)	Trichormus variabilis ATCC 29413	HF678501
SSU (16S rRNA)	UCYN-A ALOHA	NC_013771.1
SSU (16S rRNA)	Zehria sp. KO68DGA	AB067580
nifH	Crocosphaera subtropica ATCC 51142	AF003336
nifH	Crocosphaera watsonii WH 8501	NZ_AADV02000024
nifH	Cyanothece sp. PCC 7425	NC 011884
nifH	Epithemia catenata UHM3210	MW562846
nifH	Epithemia catenata UHM3211	MW562847
nifH	Epithemia pelagica UHM3200	MW562848
nifH	Epithemia pelagica UHM3201	MW562849
nifH	Epithemia pelagica UHM3202	MW562850
nifH	Epithemia pelagica UHM3203	MW562851
nifH	Epithemia pelagica UHM3204	MW562852
nifH	Cyanobacterium endosymbiont of Epithemia turgida isolate EtSB Lake Yunoko	NZ_AP012549.1
nifH	Gloeothece citriformis PCC 7424	CP001291
nifH	Nostoc punctiforme PCC 73102	NC 010628
nifH	Cyanobacterium endosymbiont of Rhopalodia gibberula isolate RgSB	NZ_AP018341.1
nifH	Rippkaea orientalis PCC 8801	NC 011726
nifH	Trichodesmium erythraeum IMS101	U90952
nifH	Trichormus variabilis ATCC 29413	NC 007413
nifH	UCYN-A ALOHA	NC_013771.1
nifH	Zehria sp. KO68DGA	AB293988

## Sheet: Fig. 3 & Supp. Fig. 19
Fig. 3 & Supplementary Fig. 19
Results from the Epithemia nifH BLAST analysis against SRA databases (number of matching reads from each database, at different percent nucleotide identities) and NCBI nr (accession numbers of matching reads)
Note: there were no matches ≥ 98% ID for the Epithemia catenata nifH sequence against the NCBI nr database. Thus, only matches to Epithemia pelagica are presented.
BLAST Hit Counts (98–100% ID) for All SRA Databases Analyzed for Geographic Distribution Analyses
				Number of BLAST Hits (BLAST alignment length = subject sequence length)							NCBI nr database sequences matching Epithemia pelagica nifH with ≥ 98% nucleotide sequence identity (BLAST alignment length = subject sequence length)
Database Accessions				Epithemia pelagica			Epithemia catenata				Accesion Number	Latitude	Longitude	Percent ID
Bioproject	SRA	Latitude	Longitude	98% ID	99% ID	100% ID	98% ID	99% ID	100% ID		MH144458.1	N/A	N/A	100
PRJDB5199	DRR075654	35	-170	0	0	0	0	0	0		EU052678.1	9.5	-107	100
PRJDB5199	DRR075655	35	-170	0	0	0	0	0	0		KX520499.1	14.5	-39.5002	100
PRJDB5199	DRR075656	35	-170	0	0	0	0	0	0		LT618766.1	14.5	-35.0003	100
PRJDB5199	DRR075657	40	-170	0	0	0	0	0	0		LT618662.1	14.5002	-38.0002	100
PRJDB5199	DRR075658	40	-170	0	0	0	0	0	0		LT618685.1	14.5002	-38.0002	100
PRJDB5199	DRR075659	50	-170	0	0	0	0	0	0		AY896461.1	6.6	-35.1	100
PRJDB5199	DRR075660	60	-170.7	0	0	0	0	0	0		MH144515.1	N/A	N/A	99
PRJDB5199	DRR075661	5	-170	0	0	0	0	0	0		KX064724.1	N/A	N/A	99
PRJDB5199	DRR075662	10	-170	0	0	0	0	0	0		KX520403.1	14.5	-56.75	99
PRJDB5199	DRR075663	10	-170	0	0	0	0	0	0		KX520407.1	14.5	-56.75	99
PRJDB5199	DRR075664	15	-170	0	0	0	0	0	0		KX520412.1	14.5	-56.75	99
PRJDB5199	DRR075665	15	-170	0	0	0	0	0	0		KX520413.1	14.5	-56.75	99
PRJDB5199	DRR075666	15	-170	0	0	0	0	0	0		KX520495.1	14.5	-39.5002	99
PRJDB5199	DRR075667	20	-170	0	0	0	0	0	0		KX520496.1	14.5	-39.5002	99
PRJDB5199	DRR075668	20	-170	0	0	0	0	0	0		KX520500.1	14.5	-39.5002	99
PRJDB5199	DRR075669	20	-170	0	0	0	0	0	0		KX520508.1	14.5	-39.5002	99
PRJDB5199	DRR075670	24	-170	0	0	0	0	0	0		KX520515.1	14.5	-39.5002	99
PRJDB5199	DRR075671	24	-170	0	0	0	0	0	0		KX520584.1	14.5	-35.0003	99
PRJDB5199	DRR075672	24	-170	0	0	0	0	0	0		KX520585.1	14.5	-35.0003	99
PRJDB5199	DRR075673	30	-170	0	0	0	0	0	0		KX520587.1	14.5	-35.0003	99
PRJDB5199	DRR075674	30	-170	0	0	0	0	0	0		KX520593.1	14.5	-35.0003	99
PRJDB5199	DRR075675	30	-170	0	0	0	0	0	0		KX520634.1	14.5	-35.0003	99
PRJDB5679	DRR090493	68	-168.45	0	0	0	0	0	0		LT618615.1	14.5	-39.5002	99
PRJDB5679	DRR090494	71.21	-157.4	0	0	0	0	0	0		LT618618.1	14.5	-39.5002	99
PRJDB5679	DRR090495	71.21	-157.4	0	0	0	0	0	0		LT618623.1	14.5	-39.5002	99
PRJDB5679	DRR090496	71.21	-157.4	0	0	0	0	0	0		LT618637.1	14.5	-39.5002	99
PRJDB5679	DRR090497	71.21	-157.4	0	0	0	0	0	0		LT618646.1	14.5	-39.5002	99
PRJDB5679	DRR090498	72.23	-155.23	0	0	0	0	0	0		LT618649.1	14.5	-39.5002	99
PRJDB5679	DRR090499	72.28	-155.23	0	0	0	0	0	0		LT618706.1	14.5	-35.0003	99
PRJDB5679	DRR090500	72.17	-155.59	32	18	0	0	0	0		LT618708.1	14.5	-35.0003	99
PRJDB5679	DRR090501	72.17	-155.59	0	0	0	0	0	0		LT618713.1	14.5	-35.0003	99
PRJDB5679	DRR090502	72.17	-155.59	0	0	0	0	0	0		LT618720.1	14.5	-35.0003	99
PRJDB5679	DRR090503	72.17	-155.59	0	0	0	0	0	0		LT618723.1	14.5	-35.0003	99
PRJDB5679	DRR090504	71.5	-153.5	0	0	0	0	0	0		LT618724.1	14.5	-35.0003	99
PRJDB5679	DRR090505	71.5	-153.5	0	0	0	0	0	0		LT618725.1	14.5	-35.0003	99
PRJDB5679	DRR090506	71.5	-153.5	0	0	0	0	0	0		LT618728.1	14.5	-35.0003	99
PRJDB5679	DRR090507	71.5	-153.5	7	1	0	0	0	0		LT618731.1	14.5	-35.0003	99
PRJDB5679	DRR090508	73.28	-160.8	0	0	0	0	0	0		LT618734.1	14.5	-35.0003	99
PRJDB5679	DRR090509	67	-168.45	0	0	0	0	0	0		LT618744.1	14.5	-35.0003	99
PRJDB5679	DRR090510	67	-168.45	0	0	0	0	0	0		LT618746.1	14.5	-35.0003	99
PRJDB5679	DRR090511	67	-168.45	0	0	0	0	0	0		LT618747.1	14.5	-35.0003	99
PRJDB5679	DRR090512	67	-168.45	4	0	0	0	0	0		LT618748.1	14.5	-35.0003	99
PRJDB6603	DRR119299	-23	-120	0	0	0	0	0	0		LT618756.1	14.5	-35.0003	99
PRJDB6603	DRR119300	-23	-120	0	0	0	0	0	0		LT618763.1	14.5	-35.0003	99
PRJDB6603	DRR119301	-26.5	-120	0	0	0	0	0	0		LT618764.1	14.5	-35.0003	99
PRJDB6603	DRR119302	-26.5	-120	0	0	0	0	0	0		LT618767.1	14.5	-35.0003	99
PRJDB6603	DRR119303	-29.99	-120	0	0	0	0	0	0		LT618769.1	14.5	-35.0003	99
PRJDB6603	DRR119304	-29.99	-120	0	0	0	0	0	0		LT618771.1	14.5	-35.0003	99
PRJDB6603	DRR119305	-30	-107	0	0	0	0	0	0		KX520455.1	14.5002	-41.7503	99
PRJDB6603	DRR119306	-20	-170	0	0	0	0	0	0		KX520457.1	14.5002	-41.7503	99
PRJDB6603	DRR119307	-20	-170	0	0	0	0	0	0		KX520459.1	14.5002	-41.7503	99
PRJDB6603	DRR119308	-20	-170	0	0	0	0	0	0		KX520461.1	14.5002	-41.7503	99
PRJDB6603	DRR119309	-20	-170	0	0	0	0	0	0		KX520462.1	14.5002	-41.7503	99
PRJDB6603	DRR119310	-25	-170	0	0	0	0	0	0		KX520464.1	14.5002	-41.7503	99
PRJDB6603	DRR119311	-25	-170	0	0	0	0	0	0		KX520470.1	14.5002	-41.7503	99
PRJDB6603	DRR119312	-25	-170	0	0	0	0	0	0		KX520473.1	14.5002	-41.7503	99
PRJDB6603	DRR119313	-30	-170	0	0	0	0	0	0		KX520476.1	14.5002	-41.7503	99
PRJDB6603	DRR119314	-30	-170	0	0	0	0	0	0		KX520477.1	14.5002	-41.7503	99
PRJDB6603	DRR119315	-30	-170	0	0	0	0	0	0		KX520488.1	14.5002	-41.7503	99
PRJDB6603	DRR119316	-35	-170	0	0	0	0	0	0		LT618597.1	14.5002	-41.7503	99
PRJDB6603	DRR119317	-35	-170	0	0	0	0	0	0		LT618605.1	14.5002	-41.7503	99
PRJDB6603	DRR119318	-35	-170	0	0	0	0	0	0		LT618607.1	14.5002	-41.7503	99
PRJNA174598	SRR576444	57.3348	20.0515	0	0	0	0	0	0		LT618611.1	14.5002	-41.7503	99
PRJNA174598	SRR576446	57.3348	20.0515	0	0	0	0	0	0		KX520528.1	14.5002	-38.0002	99
PRJNA174598	SRR576451	57.3348	20.0515	0	0	0	0	0	0		KX520534.1	14.5002	-38.0002	99
PRJNA174598	SRR576453	57.3348	20.0515	0	0	0	0	0	0		KX520542.1	14.5002	-38.0002	99
PRJNA174598	SRR576454	57.3348	20.0515	0	0	0	0	0	0		KX520554.1	14.5002	-38.0002	99
PRJNA174598	SRR576455	57.3348	20.0515	0	0	0	0	0	0		KX520557.1	14.5002	-38.0002	99
PRJNA174598	SRR576456	57.3348	20.0515	0	0	0	0	0	0		KX520558.1	14.5002	-38.0002	99
PRJNA174598	SRR576457	57.3348	20.0515	0	0	0	0	0	0		KX520562.1	14.5002	-38.0002	99
PRJNA174598	SRR576458	57.3348	20.0515	0	0	0	0	0	0		KX520566.1	14.5002	-38.0002	99
PRJNA174598	SRR576459	57.3348	20.0515	0	0	0	0	0	0		KX520568.1	14.5002	-38.0002	99
PRJNA174598	SRR576460	57.3348	20.0515	0	0	0	0	0	0		LT618650.1	14.5002	-38.0002	99
PRJNA174598	SRR576461	57.3348	20.0515	0	0	0	0	0	0		LT618651.1	14.5002	-38.0002	99
PRJNA174598	SRR576462	57.3348	20.0515	0	0	0	0	0	0		LT618655.1	14.5002	-38.0002	99
PRJNA174598	SRR576463	57.3348	20.0515	0	0	0	0	0	0		LT618656.1	14.5002	-38.0002	99
PRJNA174598	SRR576464	57.3348	20.0515	0	0	0	0	0	0		LT618657.1	14.5002	-38.0002	99
PRJNA174598	SRR576465	57.3348	20.0515	0	0	0	0	0	0		LT618660.1	14.5002	-38.0002	99
PRJNA174598	SRR576466	57.3348	20.0515	0	0	0	0	0	0		LT618661.1	14.5002	-38.0002	99
PRJNA174598	SRR576467	57.3348	20.0515	0	0	0	0	0	0		LT618663.1	14.5002	-38.0002	99
PRJNA174598	SRR576468	57.3348	20.0515	0	0	0	0	0	0		LT618665.1	14.5002	-38.0002	99
PRJNA174598	SRR576469	57.3348	20.0515	0	0	0	0	0	0		LT618666.1	14.5002	-38.0002	99
PRJNA281701	SRR1994968	9.714	-86.953	0	0	0	0	0	0		LT618670.1	14.5002	-38.0002	99
PRJNA281701	SRR1994969	9.714	-86.953	0	0	0	0	0	0		LT618673.1	14.5002	-38.0002	99
PRJNA281701	SRR1994970	9.948	-92.924	0	0	0	0	0	0		LT618675.1	14.5002	-38.0002	99
PRJNA281701	SRR1994971	9.948	-92.924	0	0	0	0	0	0		LT618677.1	14.5002	-38.0002	99
PRJNA281701	SRR1994972	9.948	-92.924	0	0	0	0	0	0		LT618689.1	14.5002	-38.0002	99
PRJNA281701	SRR1994973	9.948	-92.924	0	0	0	0	0	0		JX064486.1	-0.904722	64.1375	99
PRJNA281701	SRR1994974	9.948	-92.924	0	0	0	0	0	0		AY896342.1	10	-30.3	99
PRJNA281701	SRR1994975	8.549	-90.125	0	0	0	0	0	0		AY896343.1	10	-30.3	99
PRJNA281701	SRR1994976	8.549	-90.125	0	0	0	0	0	0		HQ455969.1	18.6033	117.341	99
PRJNA281701	SRR1994977	8.549	-90.125	0	0	0	0	0	0		HQ456055.1	18.6033	117.341	99
PRJNA281701	SRR1994978	8.549	-90.125	0	0	0	0	0	0		HQ456058.1	18.6033	117.341	99
PRJNA281701	SRR1994979	9.351	-87.66	0	0	0	0	0	0		HQ456118.1	19.25	116.663	99
PRJNA281701	SRR1994980	9.351	-87.66	0	0	0	0	0	0		DQ273169.1	10.201	-54.6287	99
PRJNA281701	SRR1994981	9.351	-87.66	0	0	0	0	0	0		KM012882.1	28.221	-87.1115	99
PRJNA281701	SRR1994982	9.351	-87.66	0	0	0	0	0	0		AB678892.1	21.55	122.1	99
PRJNA294637	SRR11748760	-33.04	137.59	0	0	0	0	0	0		AB678897.1	21.55	121	99
PRJNA294637	SRR11748761	-33.92	136.58	0	0	0	0	0	0		AB678932.1	21.55	121.23	99
PRJNA294637	SRR11748762	-34.377	136.11	0	0	0	0	0	0		AB678938.1	21.55	121.23	99
PRJNA294637	SRR11748763	-35.25	136.69	0	0	0	0	0	0		AB678940.1	21.55	121.23	99
PRJNA294637	SRR11748764	-35.84	136.45	0	0	0	0	0	0		AB679024.1	21.25	119.28	98
PRJNA294637	SRR11748765	-33.04	137.59	0	0	0	0	0	0		AB678961.1	21.55	121	98
PRJNA294637	SRR11748766	-33.92	136.58	0	0	0	0	0	0		AB679056.1	21.55	122.1	98
PRJNA294637	SRR11748767	-34.377	136.11	0	0	0	0	0	0		KX064723.1	N/A	N/A	98
PRJNA294637	SRR11748768	-35.25	136.69	0	0	0	0	0	0		KX520333.1	11.6865	-60.1195	98
PRJNA294637	SRR11748769	-35.84	136.45	0	0	0	0	0	0		KX519806.1	13.7967	-58.3112	98
PRJNA294637	SRR2976582	N/A	N/A	0	0	0	0	0	0		KX520404.1	14.5	-56.75	98
PRJNA294637	SRR2976583	N/A	N/A	0	0	0	0	0	0		KX520405.1	14.5	-56.75	98
PRJNA294637	SRR2988260	N/A	N/A	0	0	0	0	0	0		KX520411.1	14.5	-56.75	98
PRJNA294637	SRR3225470	-29	150	0	0	0	0	0	0		KX520489.1	14.5	-39.5002	98
PRJNA294637	SRR3225471	-29	150	0	0	0	0	0	0		KX520491.1	14.5	-39.5002	98
PRJNA294637	SRR3275263	-29	150	0	0	0	0	0	0		KX520494.1	14.5	-39.5002	98
PRJNA294637	SRR3275264	-29	150	0	0	0	0	0	0		KX520497.1	14.5	-39.5002	98
PRJNA294637	SRR3502230	-18.37	146.28	0	0	0	0	0	0		KX520501.1	14.5	-39.5002	98
PRJNA294637	SRR3502520	-12.13	143.52	0	0	0	0	0	0		KX520502.1	14.5	-39.5002	98
PRJNA294637	SRR3502521	-12.15	143.53	0	0	0	0	0	0		KX520504.1	14.5	-39.5002	98
PRJNA294637	SRR3502522	-13.01	143.49	0	0	0	0	0	0		KX520507.1	14.5	-39.5002	98
PRJNA294637	SRR3502523	-14.25	145.26	0	0	0	0	0	0		KX520514.1	14.5	-39.5002	98
PRJNA294637	SRR3502524	-18.29	147.01	0	0	0	0	0	0		KX520517.1	14.5	-39.5002	98
PRJNA294637	SRR3502525	-20.12	148.44	0	0	0	0	0	0		KX520522.1	14.5	-39.5002	98
PRJNA294637	SRR3502526	-20.05	150.18	0	0	0	0	0	0		KX520523.1	14.5	-39.5002	98
PRJNA294637	SRR3502527	-20.04	150.17	0	0	0	0	0	0		KX520592.1	14.5	-35.0003	98
PRJNA294637	SRR3502528	-23.01	150.53	0	0	0	0	0	0		KX520597.1	14.5	-35.0003	98
PRJNA300416	SRR2846720	-22.5036	166.685	0	0	0	1	1	0		KX520604.1	14.5	-35.0003	98
PRJNA300416	SRR2846725	-22.5036	166.685	0	0	0	1	0	0		KX520608.1	14.5	-35.0003	98
PRJNA300416	SRR2848263	-22.5036	166.685	0	0	0	0	0	0		KX520613.1	14.5	-35.0003	98
PRJNA300416	SRR2848264	-22.5036	166.685	12	2	0	0	0	0		KX520614.1	14.5	-35.0003	98
PRJNA300416	SRR2848267	-22.5036	166.685	450	14	0	32	0	0		KX520620.1	14.5	-35.0003	98
PRJNA300416	SRR2849323	-22.5036	166.685	5	0	0	0	0	0		KX520624.1	14.5	-35.0003	98
PRJNA300416	SRR2849339	-22.5036	166.685	191	6	0	7	0	0		KX520625.1	14.5	-35.0003	98
PRJNA300416	SRR2849358	-22.5036	166.685	353	18	0	20	0	0		KX520626.1	14.5	-35.0003	98
PRJNA300416	SRR2849373	-22.5036	166.685	0	0	0	0	0	0		KX520630.1	14.5	-35.0003	98
PRJNA300416	SRR2849384	-22.5036	166.685	125	2	0	5	0	0		KX520636.1	14.5	-35.0003	98
PRJNA300416	SRR2849398	-22.5036	166.685	67	4	0	1	1	0		KX520637.1	14.5	-35.0003	98
PRJNA326820	SRR3924383	14	-36	0	0	0	0	0	0		KX520640.1	14.5	-35.0003	98
PRJNA326820	SRR3924384	14	-36	0	0	0	0	0	0		KX520647.1	14.5	-35.0003	98
PRJNA326820	SRR3924385	14	-36	0	0	0	0	0	0		KX520648.1	14.5	-35.0003	98
PRJNA326820	SRR3924386	14	-36	0	0	0	0	0	0		LT618630.1	14.5	-39.5002	98
PRJNA326820	SRR3924387	14	-36	0	0	0	0	0	0		LT618707.1	14.5	-35.0003	98
PRJNA326820	SRR3924388	14	-36	0	0	0	0	0	0		LT618714.1	14.5	-35.0003	98
PRJNA326820	SRR3924389	14	-36	0	0	0	0	0	0		LT618715.1	14.5	-35.0003	98
PRJNA326820	SRR3924390	14	-36	0	0	0	0	0	0		LT618727.1	14.5	-35.0003	98
PRJNA326820	SRR3924391	14	-36	0	0	0	0	0	0		LT618730.1	14.5	-35.0003	98
PRJNA326820	SRR3924392	14	-36	0	0	0	0	0	0		LT618736.1	14.5	-35.0003	98
PRJNA326820	SRR3924393	14	-36	26	35	32	0	0	0		LT618742.1	14.5	-35.0003	98
PRJNA326820	SRR3924394	14	-36	17	22	30	0	0	0		LT618743.1	14.5	-35.0003	98
PRJNA326820	SRR3924395	14	-36	0	0	0	0	0	0		LT618753.1	14.5	-35.0003	98
PRJNA326820	SRR3924396	14	-36	6	6	12	0	0	0		LT618754.1	14.5	-35.0003	98
PRJNA326820	SRR3924397	14	-36	0	0	0	0	0	0		KX520456.1	14.5002	-41.7503	98
PRJNA326820	SRR3924398	14	-36	0	0	0	0	0	0		KX520460.1	14.5002	-41.7503	98
PRJNA326820	SRR3924399	14	-36	17	41	40	0	0	0		KX520463.1	14.5002	-41.7503	98
PRJNA326820	SRR3924400	14	-36	0	0	0	0	0	0		KX520466.1	14.5002	-41.7503	98
PRJNA326820	SRR3924401	14	-36	33	69	78	0	0	0		KX520469.1	14.5002	-41.7503	98
PRJNA326820	SRR3924402	14	-36	0	0	0	0	0	0		KX520471.1	14.5002	-41.7503	98
PRJNA326820	SRR3924403	14	-36	0	0	0	0	0	0		KX520475.1	14.5002	-41.7503	98
PRJNA326820	SRR3924404	14	-36	0	0	0	0	0	0		KX520478.1	14.5002	-41.7503	98
PRJNA326820	SRR3924405	14	-36	0	0	0	0	0	0		KX520479.1	14.5002	-41.7503	98
PRJNA326820	SRR3924406	14	-36	0	0	0	0	0	0		KX520481.1	14.5002	-41.7503	98
PRJNA326820	SRR3924407	14	-36	2	6	4	0	0	0		KX520483.1	14.5002	-41.7503	98
PRJNA326820	SRR3924408	14	-36	0	0	0	0	0	0		KX520484.1	14.5002	-41.7503	98
PRJNA326820	SRR3924409	14	-36	0	0	0	0	0	0		KX520485.1	14.5002	-41.7503	98
PRJNA328516	SRR3898627	22.7	-158.1	0	0	0	0	0	0		KX520487.1	14.5002	-41.7503	98
PRJNA328516	SRR3898628	22.7	-158.1	0	0	0	0	0	0		KX520529.1	14.5002	-38.0002	98
PRJNA328516	SRR3898629	22.7	-158.1	1	0	0	0	0	0		KX520533.1	14.5002	-38.0002	98
PRJNA328516	SRR3898630	22.7	-158.1	0	0	0	0	0	0		KX520539.1	14.5002	-38.0002	98
PRJNA328516	SRR3898631	22.7	-158.1	0	0	0	0	0	0		KX520543.1	14.5002	-38.0002	98
PRJNA328516	SRR3898632	22.7	-158.1	143	27	0	0	0	0		KX520544.1	14.5002	-38.0002	98
PRJNA328516	SRR3898633	22.7	-158.1	0	0	0	0	0	0		KX520546.1	14.5002	-38.0002	98
PRJNA328516	SRR3898634	22.7	-158.1	5	1	0	0	0	0		KX520549.1	14.5002	-38.0002	98
PRJNA328516	SRR3898635	22.7	-158.1	3	1	0	0	0	0		KX520551.1	14.5002	-38.0002	98
PRJNA328516	SRR3898636	22.7	-158.1	0	0	0	0	0	0		KX520555.1	14.5002	-38.0002	98
PRJNA328516	SRR3898637	40.1	-124.71	0	0	0	0	0	0		KX520556.1	14.5002	-38.0002	98
PRJNA328516	SRR3898638	40.1	-124.71	0	0	0	0	0	0		KX520559.1	14.5002	-38.0002	98
PRJNA328516	SRR3898639	22.7	-158.1	1	0	0	0	0	0		KX520561.1	14.5002	-38.0002	98
PRJNA328516	SRR3898640	36.73	-121.97	0	0	0	0	0	0		KX520565.1	14.5002	-38.0002	98
PRJNA328516	SRR3898641	36.73	-121.97	0	0	0	0	0	0		KX520567.1	14.5002	-38.0002	98
PRJNA328516	SRR3898642	37.87	-123.06	0	0	0	0	0	0		LT618694.1	14.5002	-38.0002	98
PRJNA328516	SRR3898643	37.87	-123.06	0	0	0	0	0	0		JX064485.1	-0.899167	64.1325	98
PRJNA328516	SRR3898644	46.12	-124.91	0	0	0	0	0	0		KC013178.1	22.75	-158	98
PRJNA328516	SRR3898645	46.12	-124.91	0	0	0	0	0	0		AY896340.1	10	-30.3	98
PRJNA328516	SRR3898646	46.12	-124.91	0	0	0	0	0	0		HQ455972.1	18.6033	117.341	98
PRJNA328516	SRR3898647	41.97	-124.4	0	0	0	0	0	0		HQ455982.1	18.6033	117.341	98
PRJNA328516	SRR3898648	41.97	-124.4	0	0	0	0	0	0		HQ456050.1	18.6033	117.341	98
PRJNA328516	SRR3898649	41.97	-124.4	0	0	0	0	0	0		HQ456056.1	18.6033	117.341	98
PRJNA328516	SRR3898650	22.7	-158.1	1	0	0	0	0	0		HQ456097.1	19.25	116.663	98
PRJNA328516	SRR3898651	-20.08	-70.8	0	0	0	0	0	0		HQ456100.1	19.25	116.663	98
PRJNA328516	SRR3898652	-20.08	-70.8	0	0	0	0	0	0		HQ456113.1	19.25	116.663	98
PRJNA328516	SRR3898653	-21.18	-76.57	0	0	0	0	0	0		HQ455886.1	21.0146	114.951	98
PRJNA328516	SRR3898654	-21.18	-76.57	0	0	0	0	0	0		HQ455912.1	21.0146	114.951	98
PRJNA328516	SRR3898655	-20.08	-70.8	0	0	0	0	0	0		HQ455916.1	21.0146	114.951	98
PRJNA328516	SRR3898656	-22.26	-82.35	0	0	0	0	0	0		HQ456022.1	18	117.985	98
PRJNA328516	SRR3898657	-22.26	-82.35	0	0	0	0	0	0		DQ530486.1	21.63	-85.8508	98
PRJNA328516	SRR3898658	-23.46	-88.76	0	0	0	0	0	0		DQ530495.1	21.63	-85.8508	98
PRJNA328516	SRR3898659	-23.46	-88.76	0	0	0	0	0	0		DQ530500.1	21.63	-85.8508	98
PRJNA328516	SRR3898660	-23.46	-88.76	0	0	0	0	0	0		DQ530501.1	21.63	-85.8508	98
PRJNA328516	SRR3898661	22.7	-158.1	0	0	0	0	0	0		KM012885.1	28.882	-88.792	98
PRJNA328516	SRR3898662	-23.46	-88.76	0	0	0	0	0	0
PRJNA328516	SRR3898663	-25.55	-100.14	0	0	0	0	0	0
PRJNA328516	SRR3898664	-25.55	-100.14	0	0	0	0	0	0
PRJNA328516	SRR3898665	-26.25	-103.96	0	0	0	0	0	0
PRJNA328516	SRR3898666	-26.25	-103.96	0	0	0	0	0	0
PRJNA328516	SRR3898667	-26.25	-103.96	0	0	0	0	0	0
PRJNA328516	SRR3898668	-26.25	-103.96	0	0	0	0	0	0
PRJNA328516	SRR3898669	-26.25	-103.96	0	0	0	0	0	0
PRJNA328516	SRR3898670	-26.25	-103.96	0	0	0	0	0	0
PRJNA328516	SRR3898671	22.7	-158.1	1	0	0	0	0	0
PRJNA328516	SRR3898672	22.7	-158.1	11	1	0	0	0	0
PRJNA328516	SRR3898673	22.7	-158.1	4	1	0	0	0	0
PRJNA328516	SRR3898674	22.7	-158.1	0	0	0	0	0	0
PRJNA328516	SRR3898675	22.7	-158.1	2	6	0	0	0	0
PRJNA356489	SRR5083564	31	130	0	0	0	0	0	0
PRJNA356489	SRR5083565	30.67	129.83	0	0	0	0	0	0
PRJNA356489	SRR5083566	30	129.5	1429	135	1	0	0	0
PRJNA356489	SRR5083567	30	129.5	2239	173	8	0	0	0
PRJNA356489	SRR5083568	30	129.5	951	110	0	0	0	0
PRJNA356489	SRR5083569	31	130	0	0	0	0	0	0
PRJNA356489	SRR5083570	29	129	2901	266	0	0	0	0
PRJNA356489	SRR5083571	30.33	129.67	8	0	0	0	0	0
PRJNA356489	SRR5083572	30	129.5	0	0	0	0	0	0
PRJNA356489	SRR5083573	30.67	129.83	0	0	0	0	0	0
PRJNA356489	SRR5083574	30.33	129.67	141	19	0	0	0	0
PRJNA356489	SRR5083575	29	129	727	143	0	0	0	0
PRJNA390752	SRR5693565	-23.4423	151.915	0	0	0	0	0	0
PRJNA390752	SRR5693565	-23.4423	151.915	0	0	0	0	0	0
PRJNA390752	SRR5693566	-23.4423	151.915	0	0	0	0	0	0
PRJNA390752	SRR5693566	-23.4423	151.915	0	0	0	0	0	0
PRJNA390752	SRR5693567	-23.4423	151.915	0	0	0	0	0	0
PRJNA390752	SRR5693567	-23.4423	151.915	0	0	0	0	0	0
PRJNA390752	SRR5693568	-23.4423	151.915	0	0	0	0	0	0
PRJNA390752	SRR5693568	-23.4423	151.915	0	0	0	0	0	0
PRJNA390752	SRR5693569	-23.4423	151.915	0	0	0	0	0	0
PRJNA390752	SRR5693569	-23.4423	151.915	0	0	0	0	0	0
PRJNA390752	SRR5693570	-23.4423	151.915	0	0	0	0	0	0
PRJNA390752	SRR5693570	-23.4423	151.915	0	0	0	0	0	0
PRJNA390752	SRR5693571	-23.4423	151.915	0	0	0	0	0	0
PRJNA390752	SRR5693571	-23.4423	151.915	0	0	0	0	0	0
PRJNA390752	SRR5693572	-23.4423	151.915	0	0	0	0	0	0
PRJNA390752	SRR5693572	-23.4423	151.915	0	0	0	0	0	0
PRJNA390752	SRR5693573	-23.4423	151.915	0	0	0	0	0	0
PRJNA390752	SRR5693573	-23.4423	151.915	0	0	0	0	0	0
PRJNA390752	SRR5693574	-23.4423	151.915	0	0	0	0	0	0
PRJNA390752	SRR5693574	-23.4423	151.915	0	0	0	0	0	0
PRJNA390752	SRR5693575	-23.4423	151.915	0	0	0	0	0	0
PRJNA390752	SRR5693575	-23.4423	151.915	0	0	0	0	0	0
PRJNA390752	SRR5693576	-23.4423	151.915	0	0	0	0	0	0
PRJNA390752	SRR5693576	-23.4423	151.915	0	0	0	0	0	0
PRJNA390752	SRR5693577	-23.4423	151.915	0	0	0	0	0	0
PRJNA390752	SRR5693577	-23.4423	151.915	0	0	0	0	0	0
PRJNA390752	SRR5693578	-23.4423	151.915	0	0	0	0	0	0
PRJNA390752	SRR5693578	-23.4423	151.915	0	0	0	0	0	0
PRJNA390752	SRR5693579	-23.4423	151.915	0	0	0	0	0	0
PRJNA390752	SRR5693579	-23.4423	151.915	0	0	0	0	0	0
PRJNA390752	SRR5693580	-23.4423	151.915	0	0	0	0	0	0
PRJNA390752	SRR5693580	-23.4423	151.915	0	0	0	0	0	0
PRJNA390752	SRR5693581	-23.4423	151.915	0	0	0	0	0	0
PRJNA390752	SRR5693581	-23.4423	151.915	0	0	0	0	0	0
PRJNA390752	SRR5693582	-23.4423	151.915	0	0	0	0	0	0
PRJNA390752	SRR5693582	-23.4423	151.915	0	0	0	0	0	0
PRJNA390752	SRR5693583	-23.4423	151.915	0	0	0	0	0	0
PRJNA390752	SRR5693583	-23.4423	151.915	0	0	0	0	0	0
PRJNA390752	SRR5693584	-23.4423	151.915	0	0	0	0	0	0
PRJNA390752	SRR5693584	-23.4423	151.915	0	0	0	0	0	0
PRJNA390752	SRR5693645	-23.4423	151.915	0	0	0	0	0	0
PRJNA390752	SRR5693645	-23.4423	151.915	0	0	0	0	0	0
PRJNA390752	SRR5693646	-23.4423	151.915	0	0	0	0	0	0
PRJNA390752	SRR5693646	-23.4423	151.915	0	0	0	0	0	0
PRJNA390752	SRR5693647	-23.4423	151.915	0	0	0	0	0	0
PRJNA390752	SRR5693647	-23.4423	151.915	0	0	0	0	0	0
PRJNA390752	SRR5693648	-23.4423	151.915	0	0	0	0	0	0
PRJNA390752	SRR5693648	-23.4423	151.915	0	0	0	0	0	0
PRJNA390752	SRR5693649	-23.4423	151.915	0	0	0	0	0	0
PRJNA390752	SRR5693649	-23.4423	151.915	0	0	0	0	0	0
PRJNA390752	SRR5693650	-23.4423	151.915	0	0	0	0	0	0
PRJNA390752	SRR5693650	-23.4423	151.915	0	0	0	0	0	0
PRJNA390752	SRR5693651	-23.4423	151.915	0	0	0	0	0	0
PRJNA390752	SRR5693651	-23.4423	151.915	0	0	0	0	0	0
PRJNA390752	SRR5693652	-23.4423	151.915	0	0	0	0	0	0
PRJNA390752	SRR5693652	-23.4423	151.915	0	0	0	0	0	0
PRJNA390752	SRR5693653	-23.4423	151.915	0	0	0	0	0	0
PRJNA390752	SRR5693653	-23.4423	151.915	0	0	0	0	0	0
PRJNA390752	SRR5693654	-23.4423	151.915	0	0	0	0	0	0
PRJNA390752	SRR5693654	-23.4423	151.915	0	0	0	0	0	0
PRJNA390752	SRR5693655	-23.4423	151.915	0	0	0	0	0	0
PRJNA390752	SRR5693655	-23.4423	151.915	0	0	0	0	0	0
PRJNA390752	SRR5693656	-23.4423	151.915	0	0	0	0	0	0
PRJNA390752	SRR5693656	-23.4423	151.915	0	0	0	0	0	0
PRJNA390752	SRR5693657	-23.4423	151.915	0	0	0	0	0	0
PRJNA390752	SRR5693657	-23.4423	151.915	0	0	0	0	0	0
PRJNA392595	SRR5814033	24.402	-156.222	5	1	0	0	0	0
PRJNA392595	SRR5814034	24.402	-156.222	2	0	0	0	0	0
PRJNA392595	SRR5814035	24.402	-156.222	1	0	0	0	0	0
PRJNA392595	SRR5814036	24.402	-156.222	3	0	0	0	0	0
PRJNA392595	SRR5814037	24.402	-156.222	8	0	0	0	0	0
PRJNA392595	SRR5814038	24.304	-156.209	22	4	0	0	0	0
PRJNA392595	SRR5814039	24.402	-156.222	4	0	0	0	0	0
PRJNA392595	SRR5814040	24.402	-156.222	10	1	0	0	0	0
PRJNA392595	SRR5814041	24.304	-156.209	3	3	0	0	0	0
PRJNA392595	SRR5814042	24.304	-156.209	8	0	0	0	0	0
PRJNA392595	SRR5814043	24.4	-156.269	0	0	0	0	0	0
PRJNA392595	SRR5814044	24.4	-156.269	0	0	0	0	0	0
PRJNA392595	SRR5814045	24.4	-156.269	0	0	0	0	0	0
PRJNA392595	SRR5814046	24.4	-156.269	0	0	0	0	0	0
PRJNA392595	SRR5814047	24.4	-156.269	0	0	0	0	0	0
PRJNA392595	SRR5814048	24.4	-156.269	0	0	0	0	0	0
PRJNA392595	SRR5814049	24.4	-156.269	0	0	0	0	0	0
PRJNA392595	SRR5814050	24.4	-156.269	0	0	0	0	0	0
PRJNA392595	SRR5814051	24.4	-156.269	0	0	0	0	0	0
PRJNA392595	SRR5814052	24.4	-156.269	0	0	0	0	0	0
PRJNA392595	SRR5814053	24.348	-156.206	2350	413	0	0	0	0
PRJNA392595	SRR5814054	24.304	-156.209	3	0	0	0	0	0
PRJNA392595	SRR5814055	24.348	-156.206	5985	945	2	0	0	0
PRJNA392595	SRR5814056	24.348	-156.206	1872	289	0	0	0	0
PRJNA392595	SRR5814057	24.348	-156.206	0	0	0	0	0	0
PRJNA392595	SRR5814058	24.391	-156.286	0	0	0	0	0	0
PRJNA392595	SRR5814059	24.391	-156.286	0	0	0	0	0	0
PRJNA392595	SRR5814060	24.391	-156.286	0	0	0	0	0	0
PRJNA392595	SRR5814061	24.391	-156.286	0	0	0	0	0	0
PRJNA392595	SRR5814062	24.391	-156.286	0	0	0	0	0	0
PRJNA392595	SRR5814063	24.391	-156.286	0	0	0	0	0	0
PRJNA392595	SRR5814064	24.391	-156.286	0	0	0	0	0	0
PRJNA392595	SRR5814065	24.391	-156.286	0	0	0	0	0	0
PRJNA392595	SRR5814066	24.391	-156.286	0	0	0	0	0	0
PRJNA392595	SRR5814067	24.391	-156.286	0	0	0	0	0	0
PRJNA392595	SRR5814068	24.402	-156.222	0	0	0	0	0	0
PRJNA392595	SRR5814069	24.402	-156.222	0	0	0	0	0	0
PRJNA392595	SRR5814070	24.4	-156.269	22	2	0	0	0	0
PRJNA392595	SRR5814071	24.4	-156.269	4	0	0	0	0	0
PRJNA392595	SRR5814072	24.4	-156.269	6	0	0	0	0	0
PRJNA392595	SRR5814073	24.4	-156.269	0	0	0	0	0	0
PRJNA392595	SRR5814074	24.4	-156.269	1	0	0	0	0	0
PRJNA392595	SRR5814075	24.4	-156.269	13	0	0	0	0	0
PRJNA392595	SRR5814076	24.4	-156.269	6	1	0	0	0	0
PRJNA392595	SRR5814077	24.4	-156.269	3	0	0	0	0	0
PRJNA392595	SRR5814078	24.403	-156.245	10	0	0	0	0	0
PRJNA392595	SRR5814079	24.403	-156.245	3	1	0	0	0	0
PRJNA392595	SRR5814080	24.403	-156.245	0	0	0	0	0	0
PRJNA392595	SRR5814081	24.403	-156.245	0	0	0	0	0	0
PRJNA392595	SRR5814082	24.403	-156.245	0	0	0	0	0	0
PRJNA392595	SRR5814083	24.403	-156.245	0	0	0	0	0	0
PRJNA392595	SRR5814084	24.402	-156.222	0	0	0	0	0	0
PRJNA392595	SRR5814085	24.402	-156.222	0	0	0	0	0	0
PRJNA392595	SRR5814086	24.402	-156.222	0	0	0	0	0	0
PRJNA392595	SRR5814087	24.402	-156.222	0	0	0	0	0	0
PRJNA392595	SRR5814088	24.402	-156.222	0	0	0	0	0	0
PRJNA392595	SRR5814089	24.402	-156.222	0	0	0	0	0	0
PRJNA392595	SRR5814090	24.304	-156.209	0	0	0	0	0	0
PRJNA392595	SRR5814091	24.379	-156.355	0	0	0	0	0	0
PRJNA392595	SRR5814092	24.379	-156.355	0	0	0	0	0	0
PRJNA392595	SRR5814093	24.365	-156.377	0	0	0	0	0	0
PRJNA392595	SRR5814094	24.365	-156.377	0	0	0	0	0	0
PRJNA392595	SRR5814095	24.365	-156.377	0	0	0	0	0	0
PRJNA392595	SRR5814096	24.365	-156.377	0	0	0	0	0	0
PRJNA392595	SRR5814097	24.365	-156.377	0	0	0	0	0	0
PRJNA392595	SRR5814098	24.365	-156.377	0	0	0	0	0	0
PRJNA392595	SRR5814099	24.379	-156.355	0	0	0	0	0	0
PRJNA392595	SRR5814100	24.379	-156.355	0	0	0	0	0	0
PRJNA392595	SRR5814101	24.365	-156.377	4	0	0	0	0	0
PRJNA392595	SRR5814102	24.365	-156.377	0	0	0	0	0	0
PRJNA392595	SRR5814103	24.402	-156.222	1770	309	1	5	3	0
PRJNA392595	SRR5814104	24.403	-156.245	640	88	0	0	0	0
PRJNA392595	SRR5814105	24.4	-156.269	1318	243	2	0	0	0
PRJNA392595	SRR5814106	24.391	-156.286	3238	463	2	0	0	0
PRJNA392595	SRR5814107	24.392	-156.33	245	41	0	9	1	0
PRJNA392595	SRR5814108	24.379	-156.355	2408	411	2	38	26	1
PRJNA392595	SRR5814109	24.365	-156.377	1125	205	2	35	14	0
PRJNA392595	SRR5814110	24.304	-156.209	0	0	0	0	0	0
PRJNA392595	SRR5814111	24.403	-156.245	0	0	0	0	0	0
PRJNA392595	SRR5814112	24.403	-156.245	4	0	0	0	0	0
PRJNA392595	SRR5814113	24.403	-156.245	16	0	0	0	0	0
PRJNA392595	SRR5814114	24.403	-156.245	3	0	0	0	0	0
PRJNA392595	SRR5814115	24.379	-156.355	0	0	0	0	0	0
PRJNA392595	SRR5814116	24.403	-156.245	8	1	0	0	0	0
PRJNA392595	SRR5814117	24.391	-156.286	0	0	0	0	0	0
PRJNA392595	SRR5814118	24.392	-156.33	0	0	0	0	0	0
PRJNA392595	SRR5814119	24.403	-156.245	5	0	0	0	0	0
PRJNA392595	SRR5814120	24.403	-156.245	14	0	0	0	0	0
PRJNA392595	SRR5814121	24.402	-156.222	0	0	0	0	0	0
PRJNA392595	SRR5814122	24.365	-156.377	0	0	0	0	0	0
PRJNA392595	SRR5814123	24.403	-156.245	0	0	0	0	0	0
PRJNA392595	SRR5814124	24.403	-156.245	0	0	0	0	0	0
PRJNA392595	SRR5814125	24.4	-156.269	0	0	0	0	0	0
PRJNA392595	SRR5814126	24.4	-156.269	0	0	0	0	0	0
PRJNA392595	SRR5814127	24.403	-156.245	0	0	0	0	0	0
PRJNA392595	SRR5814128	24.403	-156.245	0	0	0	0	0	0
PRJNA392595	SRR5814129	24.403	-156.245	0	0	0	0	0	0
PRJNA392595	SRR5814130	24.403	-156.245	0	0	0	0	0	0
PRJNA392595	SRR5814131	24.403	-156.245	0	0	0	0	0	0
PRJNA392595	SRR5814132	24.403	-156.245	0	0	0	0	0	0
PRJNA392595	SRR5814133	24.348	-156.206	0	0	0	0	0	0
PRJNA392595	SRR5814134	24.304	-156.209	0	0	0	0	0	0
PRJNA392595	SRR5814135	24.304	-156.209	0	0	0	0	0	0
PRJNA392595	SRR5814136	24.392	-156.33	4	0	0	0	0	0
PRJNA392595	SRR5814137	24.392	-156.33	8	0	0	0	0	0
PRJNA392595	SRR5814138	24.392	-156.33	1	0	0	0	0	0
PRJNA392595	SRR5814139	24.392	-156.33	3	1	0	0	0	0
PRJNA392595	SRR5814140	24.379	-156.355	0	0	0	0	0	0
PRJNA392595	SRR5814141	24.392	-156.33	11	0	0	0	0	0
PRJNA392595	SRR5814142	24.379	-156.355	4	0	0	0	0	0
PRJNA392595	SRR5814143	24.379	-156.355	8	0	0	0	0	0
PRJNA392595	SRR5814144	24.365	-156.377	10	0	0	0	0	0
PRJNA392595	SRR5814145	24.379	-156.355	6	0	0	0	0	0
PRJNA392595	SRR5814146	24.348	-156.206	0	0	0	0	0	0
PRJNA392595	SRR5814147	24.403	-156.245	0	0	0	0	0	0
PRJNA392595	SRR5814148	24.348	-156.206	0	0	0	0	0	0
PRJNA392595	SRR5814149	24.4	-156.269	0	0	0	0	0	0
PRJNA392595	SRR5814150	24.365	-156.377	0	0	0	0	0	0
PRJNA392595	SRR5814151	24.4	-156.269	0	0	0	0	0	0
PRJNA392595	SRR5814152	24.391	-156.286	4	0	0	0	0	0
PRJNA392595	SRR5814153	24.402	-156.222	0	0	0	0	0	0
PRJNA392595	SRR5814154	24.392	-156.33	12	0	0	0	0	0
PRJNA392595	SRR5814155	24.392	-156.33	166	13	0	0	0	0
PRJNA392595	SRR5814156	24.391	-156.286	3	0	0	0	0	0
PRJNA392595	SRR5814157	24.392	-156.33	1	0	0	0	0	0
PRJNA392595	SRR5814158	24.392	-156.33	3	0	0	0	0	0
PRJNA392595	SRR5814159	24.392	-156.33	10	1	0	0	0	0
PRJNA392595	SRR5814160	24.392	-156.33	17	2	0	0	0	0
PRJNA392595	SRR5814161	24.392	-156.33	2	0	0	0	0	0
PRJNA392595	SRR5814162	24.365	-156.377	0	0	0	0	0	0
PRJNA392595	SRR5814163	24.348	-156.206	0	0	0	0	0	0
PRJNA392595	SRR5814164	24.403	-156.245	4	0	0	0	0	0
PRJNA392595	SRR5814165	24.403	-156.245	0	0	0	0	0	0
PRJNA392595	SRR5814166	24.365	-156.377	0	0	0	0	0	0
PRJNA392595	SRR5814167	24.391	-156.286	0	0	0	0	0	0
PRJNA392595	SRR5814168	24.392	-156.33	0	0	0	0	0	0
PRJNA392595	SRR5814169	24.392	-156.33	0	0	0	0	0	0
PRJNA392595	SRR5814170	24.392	-156.33	0	0	0	0	0	0
PRJNA392595	SRR5814171	24.392	-156.33	0	0	0	0	0	0
PRJNA392595	SRR5814172	24.392	-156.33	0	0	0	0	0	0
PRJNA392595	SRR5814173	24.392	-156.33	0	0	0	0	0	0
PRJNA392595	SRR5814174	24.392	-156.33	0	0	0	0	0	0
PRJNA392595	SRR5814175	24.392	-156.33	0	0	0	0	0	0
PRJNA392595	SRR5814176	24.392	-156.33	0	0	0	0	0	0
PRJNA392595	SRR5814177	24.403	-156.245	4	0	0	0	0	0
PRJNA392595	SRR5814178	24.392	-156.33	0	0	0	0	0	0
PRJNA392595	SRR5814179	24.392	-156.33	0	0	0	0	0	0
PRJNA392595	SRR5814180	24.379	-156.355	0	0	0	0	0	0
PRJNA392595	SRR5814181	24.392	-156.33	0	0	0	0	0	0
PRJNA392595	SRR5814182	24.379	-156.355	0	0	0	0	0	0
PRJNA392595	SRR5814183	24.379	-156.355	0	0	0	0	0	0
PRJNA392595	SRR5814184	24.379	-156.355	0	0	0	0	0	0
PRJNA392595	SRR5814185	24.379	-156.355	0	0	0	0	0	0
PRJNA392595	SRR5814186	24.379	-156.355	0	0	0	0	0	0
PRJNA392595	SRR5814187	24.379	-156.355	0	0	0	0	0	0
PRJNA408046	SRR6057892	44.17	8.3	0	0	0	0	0	0
PRJNA408046	SRR6057892	44.17	8.3	0	0	0	0	0	0
PRJNA408046	SRR6057893	44.17	8.3	0	0	0	0	0	0
PRJNA408046	SRR6057893	44.17	8.3	0	0	0	0	0	0
PRJNA408046	SRR6057894	44.17	8.3	0	0	0	0	0	0
PRJNA408046	SRR6057894	44.17	8.3	0	0	0	0	0	0
PRJNA408046	SRR6057895	44.17	8.3	0	0	0	0	0	0
PRJNA408046	SRR6057895	44.17	8.3	0	0	0	0	0	0
PRJNA408046	SRR6057896	44.17	8.3	0	0	0	0	0	0
PRJNA408046	SRR6057896	44.17	8.3	0	0	0	0	0	0
PRJNA408046	SRR6057897	44.17	8.3	0	0	0	0	0	0
PRJNA408046	SRR6057897	44.17	8.3	0	0	0	0	0	0
PRJNA408046	SRR6057898	44.17	8.3	0	0	0	0	0	0
PRJNA408046	SRR6057898	44.17	8.3	0	0	0	0	0	0
PRJNA408046	SRR6057899	44.17	8.3	0	0	0	0	0	0
PRJNA408046	SRR6057899	44.17	8.3	0	0	0	0	0	0
PRJNA408046	SRR6057900	44.17	8.3	0	0	0	0	0	0
PRJNA408046	SRR6057900	44.17	8.3	0	0	0	0	0	0
PRJNA408046	SRR6057901	N/A	N/A	0	0	0	0	0	0
PRJNA408046	SRR6057902	44.17	8.3	0	0	0	0	0	0
PRJNA408046	SRR6057902	44.17	8.3	0	0	0	0	0	0
PRJNA408046	SRR6057903	N/A	N/A	0	0	0	0	0	0
PRJNA408046	SRR6057904	44.17	8.3	0	0	0	0	0	0
PRJNA408046	SRR6057904	44.17	8.3	0	0	0	0	0	0
PRJNA408046	SRR6057905	44.17	8.3	0	0	0	0	0	0
PRJNA408046	SRR6057905	44.17	8.3	0	0	0	0	0	0
PRJNA408046	SRR6057906	N/A	N/A	0	0	0	0	0	0
PRJNA408046	SRR6057907	44.17	8.3	0	0	0	0	0	0
PRJNA408046	SRR6057907	44.17	8.3	0	0	0	0	0	0
PRJNA408046	SRR6057908	44.17	8.3	0	0	0	0	0	0
PRJNA408046	SRR6057908	44.17	8.3	0	0	0	0	0	0
PRJNA408046	SRR6057909	44.17	8.3	0	0	0	0	0	0
PRJNA408046	SRR6057909	44.17	8.3	0	0	0	0	0	0
PRJNA408046	SRR6057910	44.17	8.3	0	0	0	0	0	0
PRJNA408046	SRR6057910	44.17	8.3	0	0	0	0	0	0
PRJNA408046	SRR6057911	44.17	8.3	0	0	0	0	0	0
PRJNA408046	SRR6057911	44.17	8.3	0	0	0	0	0	0
PRJNA408046	SRR6057912	44.17	8.3	0	0	0	0	0	0
PRJNA408046	SRR6057912	44.17	8.3	0	0	0	0	0	0
PRJNA408046	SRR6057913	44.17	8.3	0	0	0	0	0	0
PRJNA408046	SRR6057913	44.17	8.3	0	0	0	0	0	0
PRJNA408046	SRR6057914	44.17	8.3	0	0	0	0	0	0
PRJNA408046	SRR6057914	44.17	8.3	0	0	0	0	0	0
PRJNA408046	SRR6057915	44.17	8.3	0	0	0	0	0	0
PRJNA408046	SRR6057915	44.17	8.3	0	0	0	0	0	0
PRJNA408046	SRR6057916	44.17	8.3	0	0	0	0	0	0
PRJNA408046	SRR6057916	44.17	8.3	0	0	0	0	0	0
PRJNA418634	SRR6299285	N/A	N/A	0	0	0	0	0	0
PRJNA418634	SRR6299286	N/A	N/A	0	0	0	0	0	0
PRJNA418634	SRR6299287	N/A	N/A	0	0	0	0	0	0
PRJNA420461	SRR6334371	55.71	12.07	0	0	0	0	0	0
PRJNA420461	SRR6334372	55.974	12.694	0	0	0	0	0	0
PRJNA420461	SRR6334373	23	-111.253	0	0	0	0	0	0
PRJNA470759	SRR7142301	N/A	N/A	0	0	0	0	0	0
PRJNA470759	SRR7142302	N/A	N/A	0	0	0	0	0	0
PRJNA470759	SRR7142303	N/A	N/A	0	0	0	0	0	0
PRJNA470759	SRR7142304	N/A	N/A	0	0	0	0	0	0
PRJNA470759	SRR7142305	N/A	N/A	0	0	0	0	0	0
PRJNA470759	SRR7142306	N/A	N/A	0	0	0	0	0	0
PRJNA470759	SRR7142307	N/A	N/A	0	0	0	0	0	0
PRJNA470759	SRR7142308	N/A	N/A	0	0	0	0	0	0
PRJNA470759	SRR7142309	N/A	N/A	0	0	0	0	0	0
PRJNA470759	SRR7142310	N/A	N/A	0	0	0	0	0	0
PRJNA470759	SRR7142311	N/A	N/A	0	0	0	0	0	0
PRJNA470759	SRR7142312	N/A	N/A	0	0	0	0	0	0
PRJNA470759	SRR7142313	N/A	N/A	0	0	0	0	0	0
PRJNA470759	SRR7142314	N/A	N/A	0	0	0	0	0	0
PRJNA470759	SRR7142315	N/A	N/A	0	0	0	0	0	0
PRJNA470759	SRR7142316	N/A	N/A	0	0	0	0	0	0
PRJNA470759	SRR7142317	N/A	N/A	0	0	0	0	0	0
PRJNA470759	SRR7142318	N/A	N/A	0	0	0	0	0	0
PRJNA470759	SRR7142319	N/A	N/A	0	0	0	0	0	0
PRJNA470759	SRR7142320	N/A	N/A	0	0	0	0	0	0
PRJNA470759	SRR7142321	N/A	N/A	0	0	0	0	0	0
PRJNA470759	SRR7142322	N/A	N/A	0	0	0	0	0	0
PRJNA470759	SRR7142323	N/A	N/A	0	0	0	0	0	0
PRJNA470759	SRR7142324	N/A	N/A	0	0	0	0	0	0
PRJNA470759	SRR7142325	N/A	N/A	0	0	0	0	0	0
PRJNA470759	SRR7142326	N/A	N/A	0	0	0	0	0	0
PRJNA470759	SRR7142327	N/A	N/A	0	0	0	0	0	0
PRJNA470759	SRR7142328	N/A	N/A	0	0	0	0	0	0
PRJNA470759	SRR7142329	N/A	N/A	0	0	0	0	0	0
PRJNA470759	SRR7142330	N/A	N/A	0	0	0	0	0	0
PRJNA470759	SRR7142331	N/A	N/A	0	0	0	0	0	0
PRJNA470759	SRR7142332	N/A	N/A	0	0	0	0	0	0
PRJNA470759	SRR7142333	N/A	N/A	0	0	0	0	0	0
PRJNA470759	SRR7142334	N/A	N/A	0	0	0	0	0	0
PRJNA470759	SRR7142335	N/A	N/A	0	0	0	0	0	0
PRJNA470759	SRR7142336	N/A	N/A	0	0	0	0	0	0
PRJNA470759	SRR7142337	N/A	N/A	0	0	0	0	0	0
PRJNA470759	SRR7142338	N/A	N/A	0	0	0	0	0	0
PRJNA470759	SRR7142339	N/A	N/A	0	0	0	0	0	0
PRJNA470759	SRR7142340	N/A	N/A	0	0	0	0	0	0
PRJNA470759	SRR7142341	N/A	N/A	0	0	0	0	0	0
PRJNA470759	SRR7142342	N/A	N/A	0	0	0	0	0	0
PRJNA470759	SRR7142343	N/A	N/A	0	0	0	0	0	0
PRJNA470759	SRR7142344	N/A	N/A	0	0	0	0	0	0
PRJNA470759	SRR7142345	N/A	N/A	0	0	0	0	0	0
PRJNA470759	SRR7142346	N/A	N/A	0	0	0	0	0	0
PRJNA470759	SRR7142347	N/A	N/A	0	0	0	0	0	0
PRJNA470759	SRR7142348	N/A	N/A	0	0	0	0	0	0
PRJNA470759	SRR7142349	N/A	N/A	0	0	0	0	0	0
PRJNA470759	SRR7142350	N/A	N/A	0	0	0	0	0	0
PRJNA470759	SRR7142351	N/A	N/A	0	0	0	0	0	0
PRJNA470759	SRR7142352	N/A	N/A	0	0	0	0	0	0
PRJNA470759	SRR7142353	N/A	N/A	0	0	0	0	0	0
PRJNA470759	SRR7142354	N/A	N/A	0	0	0	0	0	0
PRJNA470759	SRR7142355	N/A	N/A	0	0	0	0	0	0
PRJNA470759	SRR7142356	N/A	N/A	0	0	0	0	0	0
PRJNA470759	SRR7142357	N/A	N/A	0	0	0	0	0	0
PRJNA470759	SRR7142358	N/A	N/A	0	0	0	0	0	0
PRJNA470759	SRR7142359	N/A	N/A	0	0	0	0	0	0
PRJNA470759	SRR7142360	N/A	N/A	0	0	0	0	0	0
PRJNA470759	SRR7142361	N/A	N/A	0	0	0	0	0	0
PRJNA470759	SRR7142362	N/A	N/A	0	0	0	0	0	0
PRJNA470759	SRR7142363	N/A	N/A	0	0	0	0	0	0
PRJNA470759	SRR7142364	N/A	N/A	0	0	0	0	0	0
PRJNA470759	SRR7142365	N/A	N/A	0	0	0	0	0	0
PRJNA470759	SRR7142366	N/A	N/A	0	0	0	0	0	0
PRJNA470759	SRR7142367	N/A	N/A	0	0	0	0	0	0
PRJNA470759	SRR7142368	N/A	N/A	0	0	0	0	0	0
PRJNA473903	SRR7239923	43.42	-8.44	0	0	0	0	0	0
PRJNA473903	SRR7239924	43.42	-8.44	0	0	0	0	0	0
PRJNA473903	SRR7239925	43.42	-8.44	0	0	0	0	0	0
PRJNA473903	SRR7239926	43.42	-8.44	0	0	0	0	0	0
PRJNA473903	SRR7239927	43.42	-8.44	0	0	0	0	0	0
PRJNA473903	SRR7239928	43.42	-8.44	0	0	0	0	0	0
PRJNA473903	SRR7239929	43.42	-8.44	0	0	0	0	0	0
PRJNA473903	SRR7239930	43.42	-8.44	0	0	0	0	0	0
PRJNA473903	SRR7239931	43.42	-8.44	0	0	0	0	0	0
PRJNA473903	SRR7239932	43.42	-8.44	0	0	0	0	0	0
PRJNA473903	SRR7239933	43.42	-8.44	0	0	0	0	0	0
PRJNA473903	SRR7239934	43.42	-8.44	0	0	0	0	0	0
PRJNA473903	SRR7239935	43.42	-8.44	0	0	0	0	0	0
PRJNA473903	SRR7239936	43.42	-8.44	0	0	0	0	0	0
PRJNA473903	SRR7239937	43.42	-8.44	0	0	0	0	0	0
PRJNA473903	SRR7239938	43.42	-8.44	0	0	0	0	0	0
PRJNA473903	SRR7239939	43.42	-8.44	0	0	0	0	0	0
PRJNA473903	SRR7239940	43.42	-8.44	0	0	0	0	0	0
PRJNA473903	SRR7239941	43.42	-8.44	0	0	0	0	0	0
PRJNA473903	SRR7239942	43.42	-8.44	0	0	0	0	0	0
PRJNA473903	SRR7239943	43.42	-8.44	0	0	0	0	0	0
PRJNA473903	SRR7239944	43.42	-8.44	0	0	0	0	0	0
PRJNA473903	SRR7239945	43.42	-8.44	0	0	0	0	0	0
PRJNA473903	SRR7239946	43.42	-8.44	0	0	0	0	0	0
PRJNA481139	SRR7527148	15.6917	155.518	0	0	0	0	0	0
PRJNA481139	SRR7527149	15.6917	155.518	0	0	0	0	0	0
PRJNA481139	SRR7527150	18.5174	132.951	0	0	0	0	0	0
PRJNA481139	SRR7527151	18.8083	130.313	0	0	0	0	0	0
PRJNA481139	SRR7527152	19.1083	128.813	0	0	0	0	0	0
PRJNA481139	SRR7527153	19.4416	125.313	0	0	0	0	0	0
PRJNA481139	SRR7527154	17.17	144.41	0	0	0	0	0	0
PRJNA481139	SRR7527155	17.5083	141.48	0	0	0	0	0	0
PRJNA481139	SRR7527156	17.8656	138.613	0	0	0	0	0	0
PRJNA481139	SRR7527157	18.1916	135.813	0	0	0	0	0	0
PRJNA481139	SRR7527158	16.7749	150.146	0	0	0	0	0	0
PRJNA481139	SRR7527159	17.1083	147.313	0	0	0	0	0	0
PRJNA481139	SRR7527146	15.6917	155.518	0	0	0	0	0	0
PRJNA481139	SRR7527147	15.6917	155.518	0	0	0	0	0	0
PRJNA483303	SRR7699187	55.9239	12.0186	0	0	0	0	0	0
PRJNA483303	SRR7699188	55.9239	12.0186	0	0	0	0	0	0
PRJNA483303	SRR7699189	55.9239	12.0186	0	0	0	0	0	0
PRJNA483303	SRR7699190	55.9239	12.0186	0	0	0	0	0	0
PRJNA483303	SRR7699191	55.9239	12.0186	0	0	0	0	0	0
PRJNA483303	SRR7699192	55.9239	12.0186	0	0	0	0	0	0
PRJNA483303	SRR7699193	55.9239	12.0186	0	0	0	0	0	0
PRJNA483303	SRR7699194	55.9239	12.0186	0	0	0	0	0	0
PRJNA483303	SRR7699195	55.9239	12.0186	0	0	0	0	0	0
PRJNA483303	SRR7699196	55.9239	12.0186	0	0	0	0	0	0
PRJNA483303	SRR7699197	55.9239	12.0186	0	0	0	0	0	0
PRJNA483303	SRR7699198	55.9239	12.0186	0	0	0	0	0	0
PRJNA483303	SRR7699199	55.9239	12.0186	0	0	0	0	0	0
PRJNA483303	SRR7699200	55.9239	12.0186	0	0	0	0	0	0
PRJNA483303	SRR7699201	55.9239	12.0186	0	0	0	0	0	0
PRJNA483303	SRR7699202	55.9239	12.0186	0	0	0	0	0	0
PRJNA483303	SRR7699203	55.9239	12.0186	0	0	0	0	0	0
PRJNA483303	SRR7699204	55.9239	12.0186	0	0	0	0	0	0
PRJNA483303	SRR7699205	55.9239	12.0186	0	0	0	0	0	0
PRJNA483303	SRR7699206	55.9239	12.0186	0	0	0	0	0	0
PRJNA483303	SRR7699207	55.9239	12.0186	0	0	0	0	0	0
PRJNA483303	SRR7699208	55.9239	12.0186	0	0	0	0	0	0
PRJNA483303	SRR7699209	55.9239	12.0186	0	0	0	0	0	0
PRJNA483303	SRR7699210	55.9239	12.0186	0	0	0	0	0	0
PRJNA483303	SRR7699211	55.9239	12.0186	0	0	0	0	0	0
PRJNA483303	SRR7699212	55.9239	12.0186	0	0	0	0	0	0
PRJNA483303	SRR7699213	55.9239	12.0186	0	0	0	0	0	0
PRJNA483303	SRR7699214	55.9239	12.0186	0	0	0	0	0	0
PRJNA483303	SRR7699215	55.9239	12.0186	0	0	0	0	0	0
PRJNA483303	SRR7699216	55.9239	12.0186	0	0	0	0	0	0
PRJNA498285	SRR8104593	-23.4427	151.915	0	0	0	0	0	0
PRJNA498285	SRR8104594	-23.4427	151.915	0	0	0	0	0	0
PRJNA498285	SRR8104595	-23.4427	151.915	0	0	0	0	0	0
PRJNA498285	SRR8104596	-23.4427	151.915	0	0	0	0	0	0
PRJNA498285	SRR8104597	12.1246	-68.9731	0	0	0	0	0	0
PRJNA498285	SRR8104598	-23.4427	151.915	0	0	0	0	0	0
PRJNA498285	SRR8104599	-23.4427	151.915	0	0	0	0	0	0
PRJNA498285	SRR8104600	-23.4427	151.915	0	0	0	0	0	0
PRJNA498285	SRR8104601	12.1246	-68.9731	0	0	0	0	0	0
PRJNA498285	SRR8104602	12.1246	-68.9731	0	0	0	0	0	0
PRJNA498285	SRR8104603	-23.4427	151.915	0	0	0	0	0	0
PRJNA498285	SRR8104604	-23.4427	151.915	0	0	0	0	0	0
PRJNA498285	SRR8104605	-23.4427	151.915	0	0	0	0	0	0
PRJNA498285	SRR8104606	-23.4427	151.915	0	0	0	0	0	0
PRJNA498285	SRR8104607	-23.4427	151.915	0	0	0	0	0	0
PRJNA498285	SRR8104608	-23.4427	151.915	0	0	0	0	0	0
PRJNA498285	SRR8104609	-23.4427	151.915	0	0	0	0	0	0
PRJNA498285	SRR8104610	-23.4427	151.915	0	0	0	0	0	0
PRJNA498285	SRR8104611	-23.4427	151.915	0	0	0	0	0	0
PRJNA498285	SRR8104612	-23.4427	151.915	0	0	0	0	0	0
PRJNA498285	SRR8104613	12.1246	-68.9731	0	0	0	0	0	0
PRJNA498285	SRR8104614	21.4282	-157.792	0	0	0	0	0	0
PRJNA498285	SRR8104615	21.4282	-157.792	0	0	0	0	0	0
PRJNA498285	SRR8104616	12.1246	-68.9731	0	0	0	0	0	0
PRJNA498285	SRR8104617	21.4282	-157.792	0	0	0	0	0	0
PRJNA498285	SRR8104618	12.1246	-68.9731	0	0	0	0	0	0
PRJNA498285	SRR8104619	12.1246	-68.9731	0	0	0	0	0	0
PRJNA498285	SRR8104620	12.1246	-68.9731	0	0	0	0	0	0
PRJNA498285	SRR8104621	12.1246	-68.9731	0	0	0	0	0	0
PRJNA498285	SRR8104622	12.1246	-68.9731	0	0	0	0	0	0
PRJNA498285	SRR8104623	12.1246	-68.9731	0	0	0	0	0	0
PRJNA498285	SRR8104624	12.1246	-68.9731	0	0	0	0	0	0
PRJNA498285	SRR8104625	12.1246	-68.9731	0	0	0	0	0	0
PRJNA498285	SRR8104626	12.1246	-68.9731	0	0	0	0	0	0
PRJNA498285	SRR8104627	12.1246	-68.9731	0	0	0	0	0	0
PRJNA498285	SRR8104628	12.1246	-68.9731	0	0	0	0	0	0
PRJNA498285	SRR8104629	12.1246	-68.9731	0	0	0	0	0	0
PRJNA498285	SRR8104630	12.1246	-68.9731	0	0	0	0	0	0
PRJNA498285	SRR8104631	12.1246	-68.9731	0	0	0	0	0	0
PRJNA498285	SRR8104632	12.1246	-68.9731	0	0	0	0	0	0
PRJNA498285	SRR8104633	12.1246	-68.9731	0	0	0	0	0	0
PRJNA498285	SRR8104634	12.1246	-68.9731	0	0	0	0	0	0
PRJNA498285	SRR8104635	12.1246	-68.9731	0	0	0	0	0	0
PRJNA498285	SRR8104636	12.1246	-68.9731	0	0	0	0	0	0
PRJNA498285	SRR8104637	12.1246	-68.9731	0	0	0	0	0	0
PRJNA498285	SRR8104638	12.1246	-68.9731	0	0	0	0	0	0
PRJNA498285	SRR8104639	12.1246	-68.9731	0	0	0	0	0	0
PRJNA498285	SRR8104640	12.1246	-68.9731	0	0	0	0	0	0
PRJNA498285	SRR8104641	12.1246	-68.9731	0	0	0	0	0	0
PRJNA498285	SRR8104642	12.1246	-68.9731	0	0	0	0	0	0
PRJNA498285	SRR8104643	12.1246	-68.9731	0	0	0	0	0	0
PRJNA498285	SRR8104644	12.1246	-68.9731	0	0	0	0	0	0
PRJNA498285	SRR8104645	12.1246	-68.9731	0	0	0	0	0	0
PRJNA498285	SRR8104646	12.1246	-68.9731	0	0	0	0	0	0
PRJNA498285	SRR8104647	12.1246	-68.9731	0	0	0	0	0	0
PRJNA498285	SRR8104648	12.1246	-68.9731	0	0	0	0	0	0
PRJNA498285	SRR8104649	12.1246	-68.9731	0	0	0	0	0	0
PRJNA498285	SRR8104650	12.1246	-68.9731	0	0	0	0	0	0
PRJNA498285	SRR8104651	12.1246	-68.9731	0	0	0	0	0	0
PRJNA498285	SRR8104652	12.1246	-68.9731	0	0	0	0	0	0
PRJNA498285	SRR8104653	12.1246	-68.9731	0	0	0	0	0	0
PRJNA498285	SRR8104654	12.1246	-68.9731	0	0	0	0	0	0
PRJNA498285	SRR8104655	12.1246	-68.9731	0	0	0	0	0	0
PRJNA498285	SRR8104656	12.1246	-68.9731	0	0	0	0	0	0
PRJNA498285	SRR8104657	12.1246	-68.9731	0	0	0	0	0	0
PRJNA498285	SRR8104658	12.1246	-68.9731	0	0	0	0	0	0
PRJNA498285	SRR8104659	12.1246	-68.9731	0	0	0	0	0	0
PRJNA498285	SRR8104660	12.1246	-68.9731	0	0	0	0	0	0
PRJNA498285	SRR8104661	12.1246	-68.9731	0	0	0	0	0	0
PRJNA498285	SRR8104662	12.1246	-68.9731	0	0	0	0	0	0
PRJNA498285	SRR8104663	21.4282	-157.792	0	0	0	0	0	0
PRJNA498285	SRR8104664	21.4282	-157.792	0	0	0	0	0	0
PRJNA498285	SRR8104665	12.1246	-68.9731	0	0	0	0	0	0
PRJNA498285	SRR8104666	12.1246	-68.9731	0	0	0	0	0	0
PRJNA498285	SRR8104667	12.1246	-68.9731	0	0	0	0	0	0
PRJNA498285	SRR8104668	12.1246	-68.9731	0	0	0	0	0	0
PRJNA498285	SRR8104669	12.1246	-68.9731	0	0	0	0	0	0
PRJNA498285	SRR8104670	21.4282	-157.792	0	0	0	0	0	0
PRJNA498285	SRR8104671	21.4282	-157.792	0	0	0	0	0	0
PRJNA498285	SRR8104672	-23.4427	151.915	0	0	0	0	0	0
PRJNA498285	SRR8104673	-23.4427	151.915	0	0	0	0	0	0
PRJNA498285	SRR8104674	-23.4427	151.915	0	0	0	0	0	0
PRJNA498285	SRR8104675	-23.4427	151.915	0	0	0	0	0	0
PRJNA498285	SRR8104676	-23.4427	151.915	0	0	0	0	0	0
PRJNA498285	SRR8104677	-23.4427	151.915	0	0	0	0	0	0
PRJNA498285	SRR8104678	-23.4427	151.915	0	0	0	0	0	0
PRJNA498285	SRR8104679	-23.4427	151.915	0	0	0	0	0	0
PRJNA498285	SRR8104680	-23.4427	151.915	0	0	0	0	0	0
PRJNA498285	SRR8104681	-23.4427	151.915	0	0	0	0	0	0
PRJNA498285	SRR8104682	21.4282	-157.792	0	0	0	0	0	0
PRJNA498285	SRR8104683	21.4282	-157.792	0	0	0	0	0	0
PRJNA498285	SRR8104684	21.4282	-157.792	0	0	0	0	0	0
PRJNA498285	SRR8104685	21.4282	-157.792	0	0	0	0	0	0
PRJNA498285	SRR8104686	21.4282	-157.792	0	0	0	0	0	0
PRJNA498285	SRR8104687	21.4282	-157.792	0	0	0	0	0	0
PRJNA498285	SRR8104688	21.4282	-157.792	0	0	0	0	0	0
PRJNA498285	SRR8104689	21.4282	-157.792	0	0	0	0	0	0
PRJNA498285	SRR8104690	21.4282	-157.792	0	0	0	0	0	0
PRJNA498285	SRR8104691	21.4282	-157.792	0	0	0	0	0	0
PRJNA498285	SRR8104692	-23.4427	151.915	0	0	0	0	0	0
PRJNA498285	SRR8104693	-23.4427	151.915	0	0	0	0	0	0
PRJNA498285	SRR8104694	-23.4427	151.915	0	0	0	0	0	0
PRJNA498285	SRR8104695	-23.4427	151.915	0	0	0	0	0	0
PRJNA498285	SRR8104696	-23.4427	151.915	0	0	0	0	0	0
PRJNA498285	SRR8104697	-23.4427	151.915	0	0	0	0	0	0
PRJNA498285	SRR8104698	-23.4427	151.915	0	0	0	0	0	0
PRJNA498285	SRR8104699	-23.4427	151.915	0	0	0	0	0	0
PRJNA498285	SRR8104700	-23.4427	151.915	0	0	0	0	0	0
PRJNA498285	SRR8104701	-23.4427	151.915	0	0	0	0	0	0
PRJNA498285	SRR8104702	21.4282	-157.792	0	0	0	0	0	0
PRJNA498285	SRR8104703	21.4282	-157.792	0	0	0	0	0	0
PRJNA498285	SRR8104704	21.4282	-157.792	0	0	0	0	0	0
PRJNA498285	SRR8104705	21.4282	-157.792	0	0	0	0	0	0
PRJNA498285	SRR8104706	21.4282	-157.792	0	0	0	0	0	0
PRJNA498285	SRR8104707	21.4282	-157.792	0	0	0	0	0	0
PRJNA498285	SRR8104708	21.4282	-157.792	0	0	0	0	0	0
PRJNA498285	SRR8104709	21.4282	-157.792	0	0	0	0	0	0
PRJNA498285	SRR8104710	21.4282	-157.792	0	0	0	0	0	0
PRJNA498285	SRR8104711	21.4282	-157.792	0	0	0	0	0	0
PRJNA498285	SRR8104712	-23.4427	151.915	0	0	0	0	0	0
PRJNA498285	SRR8104713	-23.4427	151.915	0	0	0	0	0	0
PRJNA498285	SRR8104714	-23.4427	151.915	0	0	0	0	0	0
PRJNA498285	SRR8104715	-23.4427	151.915	0	0	0	0	0	0
PRJNA498285	SRR8104716	-23.4427	151.915	0	0	0	0	0	0
PRJNA498285	SRR8104717	-23.4427	151.915	0	0	0	0	0	0
PRJNA498285	SRR8104718	-23.4427	151.915	0	0	0	0	0	0
PRJNA498285	SRR8104719	-23.4427	151.915	0	0	0	0	0	0
PRJNA498285	SRR8104720	-23.4427	151.915	0	0	0	0	0	0
PRJNA498285	SRR8104721	-23.4427	151.915	0	0	0	0	0	0
PRJNA507065	SRR8247196	32.09	134.29	295	36	0	0	0	0
PRJNA507065	SRR8247197	32.09	134.29	430	80	4	0	0	0
PRJNA507065	SRR8247198	28.8	126.95	38	3	0	0	0	0
PRJNA507065	SRR8247199	28.8	126.95	246	28	0	0	0	0
PRJNA507065	SRR8247200	29.5	127.79	4	1	0	0	0	0
PRJNA507065	SRR8247201	29.43	127.64	137	20	0	0	0	0
PRJNA507065	SRR8247202	23.44	121.99	878	152	0	0	0	0
PRJNA507065	SRR8247203	23.44	121.99	0	0	0	0	0	0
PRJNA507065	SRR8247204	28.26	127.43	257	20	0	0	0	0
PRJNA507065	SRR8247205	28.26	127.43	135	13	0	0	0	0
PRJNA507065	SRR8247206	34.03	140.1	44	9	0	0	0	0
PRJNA507065	SRR8247207	35.17	139.41	0	0	0	0	0	0
PRJNA507065	SRR8247208	32.94	135.53	323	44	0	0	0	0
PRJNA507065	SRR8247209	32.68	134.22	60	9	0	0	0	0
PRJNA507065	SRR8247210	33	133.76	493	45	0	0	0	0
PRJNA507065	SRR8247211	33	133.76	33	4	0	0	0	0
PRJNA512429	SRR8468235	35.99	120.42	13	7	2	0	0	0
PRJNA512429	SRR8468236	36.13	120.19	6	4	4	0	0	0
PRJNA512429	SRR8468237	36.1	120.25	9	2	0	0	0	0
PRJNA516273	SRR8468246	11.96	114.47	1518	2379	378	0	0	0
PRJNA516273	SRR8468247	17.99	114.99	149	728	87	0	0	0
PRJNA516273	SRR8468248	12.1	117.04	1051	3183	463	0	0	0
PRJNA516273	SRR8468249	17.99	114.99	6	28	2	0	0	0
PRJNA516273	SRR8468250	17.99	114.99	2304	4699	763	0	0	0
PRJNA516273	SRR8468251	12.1	117.04	10759	14528	2549	0	0	0
PRJNA516273	SRR8468252	20.76	116.26	777	2997	406	0	0	0
PRJNA516273	SRR8468253	12.1	117.04	72	162	26	0	0	0
PRJNA516273	SRR8468254	22	114.99	0	6	2	0	0	0
PRJNA516273	SRR8468255	22	114.99	45	33	2	0	0	0
PRJNA516273	SRR8468256	20.76	116.26	806	1153	208	0	0	0
PRJNA516273	SRR8468257	11.99	115.99	3158	4617	851	0	0	0
PRJNA516273	SRR8468258	16.01	117	264	451	94	0	0	0
PRJNA516273	SRR8468259	16.01	117	685	1134	234	0	0	0
PRJNA516273	SRR8468260	16.01	117	2860	3777	651	0	0	0
PRJNA516273	SRR8468261	20.76	116.26	578	1625	220	0	0	0
PRJNA530276	SRR8844064	26.16	-158.06	0	0	0	0	0	0
PRJNA530276	SRR8844065	26.16	-158.06	0	0	0	0	0	0
PRJNA530276	SRR8844066	28.08	-158	0	0	0	0	0	0
PRJNA530276	SRR8844067	28.08	-158	1	3	0	0	0	0
PRJNA530276	SRR8844068	29.27	-157.59	0	0	0	0	0	0
PRJNA530276	SRR8844069	29.27	-157.59	0	0	0	0	0	0
PRJNA530276	SRR8844070	29.42	-158	0	0	0	0	0	0
PRJNA530276	SRR8844071	29.42	-158	0	0	0	0	0	0
PRJNA530276	SRR8844072	26.17	-157.6	0	0	0	0	0	0
PRJNA530276	SRR8844073	26.17	-157.6	1	0	0	0	0	0
PRJNA530276	SRR8844074	29.58	-158	0	0	0	0	0	0
PRJNA530276	SRR8844075	32	-158	0	0	0	0	0	0
PRJNA530276	SRR8844076	32	-158	0	0	0	0	0	0
PRJNA530276	SRR8844077	32	-158	0	0	0	0	0	0
PRJNA530276	SRR8844078	29.58	-158	800	88	0	0	0	0
PRJNA530276	SRR8844079	29.58	-158	0	0	0	0	0	0
PRJNA530276	SRR8844080	29.58	-158	0	0	0	0	0	0
PRJNA530276	SRR8844081	29.58	-158	0	0	0	0	0	0
PRJNA530276	SRR8844082	29.58	-158	24	5	0	0	0	0
PRJNA530276	SRR8844083	29.58	-158	1229	112	1	0	0	0
PRJNA530276	SRR8844084	32	-158	0	0	0	0	0	0
PRJNA530276	SRR8844085	32	-158	0	0	0	0	0	0
PRJNA530276	SRR8844086	32	-158	0	0	0	0	0	0
PRJNA530276	SRR8844087	32	-158	0	0	0	0	0	0
PRJNA530276	SRR8844088	32	-158	0	0	0	0	0	0
PRJNA530276	SRR8844089	32	-158	0	0	0	0	0	0
PRJNA530276	SRR8844090	32	-158	0	0	0	0	0	0
PRJNA530276	SRR8844091	32	-158	0	0	0	0	0	0
PRJNA530276	SRR8844092	32	-158	0	0	0	0	0	0
PRJNA530276	SRR8844093	32	-158	0	0	0	0	0	0
PRJNA530276	SRR8844094	23.36	-157.57	1	0	0	0	0	0
PRJNA530276	SRR8844095	24.41	-157.6	732	99	0	0	0	0
PRJNA530276	SRR8844096	23.36	-157.57	0	0	0	0	0	0
PRJNA530276	SRR8844097	23.36	-157.57	325	35	0	0	0	0
PRJNA530276	SRR8844098	23.36	-157.57	158	38	1	0	0	0
PRJNA530276	SRR8844099	23.36	-157.57	0	0	0	0	0	0
PRJNA530276	SRR8844100	23.36	-157.57	1249	236	0	0	0	0
PRJNA530276	SRR8844101	23.36	-157.57	0	0	0	0	0	0
PRJNA530276	SRR8844102	24.41	-157.6	0	0	0	0	0	0
PRJNA530276	SRR8844103	28.08	-158	5223	739	2	0	0	0
PRJNA530276	SRR8844104	32.93	-158	0	0	0	0	0	0
PRJNA530276	SRR8844105	32.93	-158	0	0	0	0	0	0
PRJNA530276	SRR8844106	23.36	-157.57	1212	186	0	0	0	0
PRJNA530276	SRR8844107	23.36	-157.57	2	0	0	0	0	0
PRJNA530276	SRR8844108	34.5	-158	0	0	0	0	0	0
PRJNA530276	SRR8844109	34.5	-158	0	0	0	0	0	0
PRJNA530276	SRR8844110	23.36	-157.57	18947	2944	7	0	0	0
PRJNA530276	SRR8844111	34	-158	0	0	0	0	0	0
PRJNA530276	SRR8844112	23.36	-157.57	2759	385	1	0	0	0
PRJNA530276	SRR8844113	23.36	-157.57	0	0	0	0	0	0
PRJNA530276	SRR8844114	38	-158	0	0	0	0	0	0
PRJNA530276	SRR8844115	39.5	-158	0	0	0	0	0	0
PRJNA530276	SRR8844116	33.04	-158	0	0	0	0	0	0
PRJNA530276	SRR8844117	33.04	-158	0	0	0	0	0	0
PRJNA530276	SRR8844118	32.26	-158	0	0	0	0	0	0
PRJNA530276	SRR8844119	32.26	-158	0	0	0	0	0	0
PRJNA530276	SRR8844120	32.26	-158	0	0	0	0	0	0
PRJNA530276	SRR8844121	32.26	-158	0	0	0	0	0	0
PRJNA530276	SRR8844122	30.02	-158	4	0	0	0	0	0
PRJNA530276	SRR8844123	30.02	-158	0	0	0	0	0	0
PRJNA530276	SRR8844124	30.93	-158	0	0	0	0	0	0
PRJNA530276	SRR8844125	30.93	-158	0	0	0	0	0	0
PRJNA530276	SRR8844126	25.77	-158.01	0	0	0	0	0	0
PRJNA530276	SRR8844127	25.77	-158.01	11	2	0	0	0	0
PRJNA530276	SRR8844128	25.77	-158.01	0	0	0	0	0	0
PRJNA530276	SRR8844129	25.77	-158.01	10	0	0	0	0	0
PRJNA530276	SRR8844130	25.77	-158.01	1493	139	1	0	0	0
PRJNA530276	SRR8844131	25.77	-158.01	12586	1210	14	0	0	0
PRJNA530276	SRR8844132	25.77	-158.01	0	0	0	0	0	0
PRJNA530276	SRR8844133	25.77	-158.01	878	81	1	0	0	0
PRJNA530276	SRR8844134	25.77	-158.01	0	0	0	0	0	0
PRJNA530276	SRR8844135	25.77	-158.01	0	0	0	0	0	0
PRJNA530276	SRR8844136	41.42	-158	0	0	0	0	0	0
PRJNA530276	SRR8844137	41.42	-158	0	0	0	0	0	0
PRJNA530276	SRR8844138	37	-158	1	0	0	0	0	0
PRJNA530276	SRR8844139	41.42	-158	0	0	0	0	0	0
PRJNA530276	SRR8844140	36.06	-158	0	0	0	0	0	0
PRJNA530276	SRR8844141	37	-158	0	0	0	0	0	0
PRJNA530276	SRR8844142	34.19	-158	0	0	0	0	0	0
PRJNA530276	SRR8844143	34.88	-158	0	0	0	0	0	0
PRJNA530276	SRR8844144	33.54	-158	0	0	0	0	0	0
PRJNA530276	SRR8844145	33.54	-158	0	0	0	0	0	0
PRJNA530276	SRR8844146	23.3	-158	0	0	0	0	0	0
PRJNA530276	SRR8844147	29.23	-158	10	1	0	0	0	0
PRJNA530276	SRR8844148	29.23	-158	28	2	0	0	0	0
PRJNA530276	SRR8844149	28.47	-158	36	3	1	0	0	0
PRJNA530276	SRR8844150	28.47	-158	0	0	0	0	0	0
PRJNA530276	SRR8844151	28.47	-158	1	0	0	0	0	0
PRJNA530276	SRR8844152	28.47	-158	0	0	0	0	0	0
PRJNA530276	SRR8844153	27.21	-158	80	6	0	0	0	0
PRJNA530276	SRR8844154	27.21	-158	53	12	0	0	0	0
PRJNA530276	SRR8844155	27.84	-158	17	2	0	0	0	0
PRJNA530276	SRR8844156	27.84	-158	1	0	0	0	0	0
PRJNA530276	SRR8844157	23.36	-157.57	5609	787	1	0	0	0
PRJNA530276	SRR8844158	23.36	-157.57	0	0	0	0	0	0
PRJNA530276	SRR8844159	34	-158	0	0	0	0	0	0
PRJNA530276	SRR8844160	23.36	-157.57	0	0	0	0	0	0
PRJNA530276	SRR8844161	39.5	-158	0	0	0	0	0	0
PRJNA530276	SRR8844162	26.16	-158.06	0	0	0	0	0	0
PRJNA530276	SRR8844163	26.16	-158.06	0	0	0	0	0	0
PRJNA530276	SRR8844164	41.42	-158	0	0	0	0	0	0
PRJNA530276	SRR8844165	26.16	-158.06	1	0	0	0	0	0
PRJNA530276	SRR8844166	26.16	-158.06	3	0	0	0	0	0
PRJNA530276	SRR8844167	26.16	-158.06	3	0	0	0	0	0
PRJNA530276	SRR8844168	26.16	-158.06	0	0	0	0	0	0
PRJNA530276	SRR8844169	26.16	-158.06	0	0	0	0	0	0
PRJNA530276	SRR8844170	26.16	-158.06	4422	718	3	0	0	0
PRJNA530276	SRR8844171	26.16	-158.06	0	0	0	0	0	0
PRJNA530276	SRR8844172	26.16	-158.06	1	0	0	0	0	0
PRJNA530276	SRR8844173	28.08	-158	3	0	0	0	0	0
PRJNA530276	SRR8844174	28.08	-158	0	0	0	0	0	0
PRJNA530276	SRR8844175	28.08	-158	0	0	0	0	0	0
PRJNA530276	SRR8844176	28.08	-158	0	0	0	0	0	0
PRJNA530276	SRR8844177	28.08	-158	0	0	0	0	0	0
PRJNA530276	SRR8844178	28.08	-158	0	0	0	0	0	0
PRJNA530276	SRR8844179	28.08	-158	2	0	0	0	0	0
PRJNA530276	SRR8844180	28.08	-158	0	0	0	0	0	0
PRJNA530276	SRR8844181	28.08	-158	0	0	0	0	0	0
PRJNA530276	SRR8844182	28.08	-158	0	0	0	0	0	0
PRJNA530276	SRR8844183	29.58	-158	0	0	0	0	0	0
PRJNA530276	SRR8844184	29.58	-158	5	1	0	0	0	0
PRJNA530276	SRR8844185	29.58	-158	364	47	1	0	0	0
PRJNA530276	SRR8844186	29.58	-158	0	0	0	0	0	0
PRJNA530276	SRR8844187	29.58	-158	13	1	0	0	0	0
PRJNA530276	SRR8844188	29.58	-158	33	2	0	0	0	0
PRJNA530276	SRR8844189	23.3	-158	83	16	0	0	0	0
PRJNA530276	SRR8844190	25.77	-158.01	0	0	0	0	0	0
PRJNA530276	SRR8844191	25.77	-158.01	0	0	0	0	0	0
PRJNA530276	SRR8844192	26.16	-158.06	0	0	0	0	0	0
PRJNA530276	SRR8844193	26.16	-158.06	0	0	0	0	0	0
PRJNA530276	SRR8844194	26.16	-158.06	0	0	0	0	0	0
PRJNA530276	SRR8844195	26.16	-158.06	0	0	0	0	0	0
PRJNA530276	SRR8844196	25.77	-158.01	0	0	0	0	0	0
PRJNA530276	SRR8844197	25.77	-158.01	23	0	0	0	0	0
PRJNA530276	SRR8844198	26.45	-158	0	0	0	0	0	0
PRJNA530276	SRR8844199	26.45	-158	3	0	0	0	0	0
PRJNA554315	SRR9675236	40.17	-71.31	0	0	0	0	0	0
PRJNA554315	SRR9675237	34.84	-68.02	0	0	0	0	0	0
PRJNA554315	SRR9675238	35.28	-64.26	0	0	0	0	0	0
PRJNA554315	SRR9675239	38.28	-63.74	0	0	0	0	0	0
PRJNA554315	SRR9675240	41.88	-64.94	0	0	0	0	0	0
PRJNA554315	SRR9675241	42.26	-67.83	0	0	0	0	0	0
PRJNA631575	SRR11784070	18.01	110.76	3033	1941	939	0	0	0
PRJNA631575	SRR11784071	16.15	115.01	8146	6813	2900	0	0	0
PRJNA631575	SRR11784072	13.19	115.01	14214	22554	7222	0	0	0
PRJNA631575	SRR11784073	12.06	117.51	12813	5517	3685	0	0	0
PRJNA631575	SRR11784074	14.2	118.24	7857	3513	2209	0	0	0
PRJNA631575	SRR11784075	14.24	116.11	13803	24906	7415	0	0	0
PRJNA631575	SRR11784076	2.01	130	395	277	132	0	0	0
PRJNA631575	SRR11784077	4.51	130	1260	1866	618	0	0	0
PRJNA631575	SRR11784078	13.24	118.01	6703	7019	2591	0	0	0
PRJNA631575	SRR11784079	5.5	130	1638	677	432	0	0	0
PRJNA631575	SRR11784080	8	130	24746	10218	6930	0	0	0
PRJNA631575	SRR11784081	18	129	36949	15508	10357	0	0	0
PRJNA631575	SRR11784082	9	130	306	229	104	0	0	0
PRJNA631575	SRR11784083	18	127	769	1206	377	0	0	0
PRJNA631575	SRR11784084	11.99	129.99	36579	16777	10725	0	0	0
PRJNA631575	SRR11784085	15	130	18676	8544	5493	0	0	0
PRJNA631575	SRR11784086	15.99	130.01	8511	4238	2413	0	0	0
PRJNA631575	SRR11784087	21.48	113.28	24	17	5	0	0	0
PRJNA631575	SRR11784088	19.96	115.08	100	82	26	0	0	0
PRJNA631575	SRR11784089	12.22	115.01	5240	3010	1554	0	0	0
PRJNA631575	SRR11784090	20.94	114.54	196	337	79	0	0	0
PRJNA631575	SRR11784091	12.01	112	47	159	38	0	0	0
PRJNA631575	SRR11784092	13	110.49	12	8	4	0	0	0
PRJNA631575	SRR11784093	11.01	112	19	5	4	0	0	0
PRJNA631575	SRR11784094	11.92	110.55	48	142	37	0	0	0
PRJNA631575	SRR11784095	11	110.5	127	536	126	0	0	0
PRJNA631575	SRR11784096	16.2	116.04	4508	5943	2066	0	0	0
PRJNA631575	SRR11784097	14.24	115.01	11815	5574	3541	0	0	0
PRJNA631575	SRR11784098	16.22	118.24	1542	794	424	0	0	0
PRJNA631575	SRR11784099	10.3	115.01	2855	1651	780	0	0	0
PRJNA631575	SRR11784100	18.02	113.56	1022	561	307	0	0	0
PRJNA631575	SRR11784101	18.19	115.69	906	781	287	0	0	0

## Sheet: Fig. 4
Fig. 4
Supplementary Dataset for the N2 fixation rate measurements
Notes: Three datasets are presented corresponding to three independent analyses conducted on both Epithemia pelagica and Epithemia catenata
These datasets correspond to Figure 4 of the main manuscript
Epithemia pelagica (Figure 2a)							Epithemia catenata (Figure 2b)
H2 production		Acetylene reduction		15N2 assimilation			H2 production		Acetylene reduction		15N2 assimilation
Date_Time	E. pelagica (fmol H2 cell-1 h-1)	Date_Time	E. pelagica (fmol C2H4 cell-1 h-1)	Date_Time	fmol N cell-1 h-1		Date_Time	E. catenata (fmol H2 cell-1 h-1)	Date_Time	E. catenata (fmol C2H4 cell-1 h-1)	Date_Time	fmol N cell-1 h-1
2019-08-20 08:38:00	11.5328	2019-08-20 04:50:00	1.7574	2019-08-20 14:30:00	10.1		2019-08-31 11:07:00	44.2169	2019-08-31 11:28:00	5.5348	2019-08-31 15:10:00	14
2019-08-20 08:43:00	11.8585	2019-08-20 04:55:00	1.6182	2019-08-20 14:30:00	8.2		2019-08-31 11:17:00	43.6538	2019-08-31 11:38:00	6.2668	2019-08-31 15:10:00	10.5
2019-08-20 08:48:00	11.217	2019-08-20 05:00:00	1.619	2019-08-20 14:30:00	9.5		2019-08-31 11:27:00	43.2953	2019-08-31 11:48:00	7.3006	2019-08-31 15:10:00	14.1
2019-08-20 08:53:00	11.6222	2019-08-20 05:05:00	1.7058	2019-08-20 17:30:00	7.1		2019-08-31 11:37:00	40.2489	2019-08-31 11:58:00	6.8254	2019-08-31 17:30:00	14.9
2019-08-20 08:58:00	12.0122	2019-08-20 05:10:00	1.6922	2019-08-20 17:30:00	5.9		2019-08-31 11:47:00	39.9419	2019-08-31 12:08:00	6.683	2019-08-31 17:30:00	14.3
2019-08-20 09:03:00	12.0671	2019-08-20 05:15:00	1.758	2019-08-20 17:30:00	7.9		2019-08-31 11:57:00	39.2642	2019-08-31 12:18:00	6.374	2019-08-31 17:30:00	11.9
2019-08-20 09:08:00	12.1984	2019-08-20 05:20:00	1.6806	2019-08-20 21:30:00	0.1		2019-08-31 12:07:00	38.9	2019-08-31 12:28:00	7.0688	2019-08-31 21:30:00	1.7
2019-08-20 09:13:00	12.4846	2019-08-20 05:25:00	1.785	2019-08-20 21:30:00	0.1		2019-08-31 12:17:00	39.4946	2019-08-31 12:38:00	6.492	2019-08-31 21:30:00	1
2019-08-20 09:18:00	12.8827	2019-08-20 05:30:00	1.8526	2019-08-20 21:30:00	0.1		2019-08-31 12:27:00	40.0648	2019-08-31 12:48:00	6.6338	2019-08-31 21:30:00	1.5
2019-08-20 09:50:00	12.2508	2019-08-20 05:35:00	1.8918	2019-08-21 05:30:00	6.8		2019-08-31 12:37:00	40.574	2019-08-31 12:58:00	8.0876	2019-09-01 05:30:00	17.9
2019-08-20 10:05:00	12.8422	2019-08-20 05:40:00	1.8826	2019-08-21 05:30:00	7.6		2019-08-31 12:47:00	41.578	2019-08-31 13:08:00	7.39	2019-09-01 05:30:00	13.5
2019-08-20 10:20:00	12.8569	2019-08-20 05:45:00	1.8564	2019-08-21 05:30:00	6.4		2019-08-31 12:57:00	42.6664	2019-08-31 13:18:00	7.708	2019-09-01 05:30:00	19.1
2019-08-20 10:35:00	12.6554	2019-08-20 05:50:00	2.0942				2019-08-31 13:07:00	44.4823	2019-08-31 13:28:00	7.4798
2019-08-20 10:50:00	12.4712	2019-08-20 05:55:00	1.8548				2019-08-31 13:17:00	45.4573	2019-08-31 13:38:00	7.3354
2019-08-20 11:05:00	12.8529	2019-08-20 06:00:00	2.042				2019-08-31 13:27:00	45.6945	2019-08-31 13:48:00	7.1786
2019-08-20 11:20:00	13.0343	2019-08-20 06:05:00	2.22				2019-08-31 13:37:00	45.1116	2019-08-31 13:58:00	7.9378
2019-08-20 11:35:00	12.0595	2019-08-20 06:10:00	2.1422				2019-08-31 13:47:00	47.2478	2019-08-31 14:08:00	7.4238
2019-08-20 11:48:00	12.0367	2019-08-20 06:15:00	2.0452				2019-08-31 13:57:00	46.6703	2019-08-31 14:18:00	8.2194
2019-08-20 11:53:00	12.1876	2019-08-20 06:20:00	2.0942				2019-08-31 14:07:00	46.2761	2019-08-31 14:28:00	7.944
2019-08-20 11:58:00	12.3227	2019-08-20 06:25:00	2.1036				2019-08-31 14:17:00	46.2088	2019-08-31 14:38:00	7.6752
2019-08-20 12:03:00	11.7668	2019-08-20 06:30:00	2.1052				2019-08-31 14:27:00	46.8709	2019-08-31 14:48:00	7.815
2019-08-20 12:08:00	12.1306	2019-08-20 06:35:00	2.186				2019-08-31 14:37:00	48.1771	2019-08-31 14:58:00	8.318
2019-08-20 12:13:00	12.5102	2019-08-20 06:40:00	2.127				2019-08-31 14:47:00	46.8038	2019-08-31 15:08:00	7.539
2019-08-20 12:18:00	12.4958	2019-08-20 06:45:00	2.1654				2019-08-31 14:57:00	48.5296	2019-08-31 15:18:00	8.5332
2019-08-20 12:23:00	12.3329	2019-08-20 06:50:00	2.1148				2019-08-31 15:07:00	47.4003	2019-08-31 15:28:00	8.2462
2019-08-20 12:28:00	12.1379	2019-08-20 06:55:00	2.3098				2019-08-31 15:17:00	48.4226	2019-08-31 15:38:00	7.9332
2019-08-20 12:33:00	12.634	2019-08-20 07:00:00	2.1874				2019-08-31 15:27:00	49.151	2019-08-31 15:48:00	8.122
2019-08-20 12:38:00	13.0206	2019-08-20 07:05:00	2.0888				2019-08-31 15:37:00	49.4421	2019-08-31 15:58:00	8.8512
2019-08-20 12:43:00	13.1801	2019-08-20 07:10:00	2.131				2019-08-31 15:47:00	50.1671	2019-08-31 16:08:00	8.0042
2019-08-20 12:48:00	12.8868	2019-08-20 07:15:00	2.0428				2019-08-31 15:57:00	50.7097	2019-08-31 16:18:00	7.7508
2019-08-20 12:53:00	12.8875	2019-08-20 07:20:00	2.1122				2019-08-31 16:07:00	48.6848	2019-08-31 16:28:00	7.7624
2019-08-20 12:58:00	12.2734	2019-08-20 07:51:00	2.9474				2019-08-31 16:17:00	51.172	2019-08-31 16:38:00	8.26
2019-08-20 13:03:00	13.0021	2019-08-20 08:06:00	2.7564				2019-08-31 16:27:00	51.1307	2019-08-31 16:48:00	7.9662
2019-08-20 13:08:00	13.3627	2019-08-20 08:21:00	2.8124				2019-08-31 16:37:00	51.0135	2019-08-31 16:58:00	8.3934
2019-08-20 13:13:00	13.6425	2019-08-20 08:36:00	2.6762				2019-08-31 16:47:00	51.5789	2019-08-31 17:18:00	9.0318
2019-08-20 13:18:00	13.437	2019-08-20 08:51:00	2.7374				2019-08-31 16:57:00	52.675	2019-08-31 17:28:00	9.1114
2019-08-20 13:23:00	13.6813	2019-08-20 09:06:00	2.5716				2019-08-31 17:07:00	53.7947	2019-08-31 17:38:00	7.806
2019-08-20 13:28:00	14.0771	2019-08-20 09:21:00	2.5902				2019-08-31 17:17:00	52.0733	2019-08-31 17:48:00	9.4986
2019-08-20 13:33:00	13.9051	2019-08-20 09:36:00	2.4758				2019-08-31 17:27:00	53.7186	2019-08-31 17:58:00	8.6084
2019-08-20 13:38:00	14.5247	2019-08-20 09:49:00	2.7338				2019-08-31 17:37:00	52.6323	2019-08-31 18:08:00	7.9762
2019-08-20 13:43:00	14.4791	2019-08-20 09:54:00	2.6086				2019-08-31 17:47:00	53.0324	2019-08-31 18:18:00	7.7236
2019-08-20 13:48:00	13.8475	2019-08-20 09:59:00	2.6216				2019-08-31 17:57:00	52.9511	2019-08-31 18:28:00	9.059
2019-08-20 13:53:00	14.2991	2019-08-20 10:04:00	2.4048				2019-08-31 18:07:00	53.0607	2019-08-31 18:38:00	8.453
2019-08-20 13:58:00	13.9211	2019-08-20 10:09:00	2.6118				2019-08-31 18:17:00	53.2025	2019-08-31 18:48:00	8.7494
2019-08-20 14:03:00	14.1089	2019-08-20 10:14:00	2.3656				2019-08-31 18:27:00	53.2456	2019-08-31 18:58:00	8.5186
2019-08-20 14:08:00	14.4649	2019-08-20 10:19:00	2.53				2019-08-31 18:37:00	54.8158	2019-08-31 19:08:00	8.6062
2019-08-20 14:13:00	14.7691	2019-08-20 10:24:00	2.3672				2019-08-31 18:47:00	54.4211	2019-08-31 19:18:00	10.2934
2019-08-20 14:18:00	14.6504	2019-08-20 10:29:00	2.5802				2019-08-31 18:57:00	54.4293	2019-08-31 19:28:00	10.2204
2019-08-20 14:23:00	14.8311	2019-08-20 10:34:00	2.5312				2019-08-31 19:07:00	55.9005	2019-08-31 19:38:00	8.511
2019-08-20 14:28:00	14.4942	2019-08-20 10:39:00	2.4286				2019-08-31 19:17:00	54.6746	2019-08-31 19:48:00	10.4494
2019-08-20 14:48:00	14.8346	2019-08-20 10:44:00	2.5692				2019-08-31 19:27:00	54.8464	2019-08-31 19:58:00	9.864
2019-08-20 14:58:00	14.8889	2019-08-20 10:49:00	2.4986				2019-08-31 19:37:00	53.3091	2019-08-31 20:08:00	9.7324
2019-08-20 15:08:00	14.2469	2019-08-20 10:54:00	2.5				2019-08-31 19:47:00	51.8241	2019-08-31 20:18:00	8.9122
2019-08-20 15:18:00	14.3436	2019-08-20 10:59:00	2.3616				2019-08-31 19:57:00	51.1765	2019-08-31 20:28:00	8.5492
2019-08-20 15:28:00	14.5767	2019-08-20 11:04:00	2.3764				2019-08-31 20:07:00	47.2191	2019-08-31 20:38:00	8.9926
2019-08-20 15:38:00	14.0879	2019-08-20 11:09:00	2.5086				2019-08-31 20:17:00	42.3918	2019-08-31 20:48:00	7.7788
2019-08-20 15:48:00	14.3044	2019-08-20 11:14:00	2.4302				2019-08-31 20:27:00	36.3436	2019-08-31 20:58:00	6.534
2019-08-20 15:58:00	13.8102	2019-08-20 11:19:00	2.4672				2019-08-31 20:37:00	30.353	2019-08-31 21:08:00	7.2572
2019-08-20 16:08:00	13.9242	2019-08-20 11:24:00	2.7124				2019-08-31 20:47:00	24.3685	2019-08-31 21:18:00	5.5918
2019-08-20 16:18:00	13.1333	2019-08-20 11:29:00	2.7038				2019-08-31 20:57:00	18.2779	2019-08-31 21:28:00	4.3092
2019-08-20 16:28:00	12.6623	2019-08-20 11:34:00	2.5428				2019-08-31 21:07:00	13.7665	2019-08-31 21:38:00	3.7524
2019-08-20 16:38:00	11.9385	2019-08-20 11:39:00	2.4778				2019-08-31 21:17:00	10.4213	2019-08-31 21:48:00	4.4324
2019-08-20 16:48:00	10.9374	2019-08-20 11:44:00	2.371				2019-08-31 21:27:00	7.51555	2019-08-31 21:58:00	3.724
2019-08-20 16:58:00	9.164	2019-08-20 11:49:00	2.4672				2019-08-31 21:37:00	5.54835	2019-08-31 22:08:00	3.559
2019-08-20 17:08:00	7.7045	2019-08-20 11:54:00	2.3692				2019-08-31 21:47:00	4.3522	2019-08-31 22:18:00	2.5172
2019-08-20 17:18:00	6.342	2019-08-20 11:59:00	2.4272				2019-08-31 21:57:00	3.609	2019-08-31 22:28:00	2.8982
2019-08-20 17:28:00	5.1616	2019-08-20 12:04:00	2.3236				2019-08-31 22:07:00	2.8099	2019-08-31 22:38:00	3.3202
2019-08-20 17:38:00	3.9956	2019-08-20 12:09:00	2.4144				2019-08-31 22:17:00	2.373	2019-08-31 22:48:00	2.6668
2019-08-20 17:48:00	3.0556	2019-08-20 12:14:00	2.5786				2019-08-31 22:27:00	2.1484	2019-08-31 23:08:00	1.4438
2019-08-20 17:58:00	2.4081	2019-08-20 12:19:00	2.4176				2019-08-31 22:37:00	0.8543	2019-08-31 23:18:00	1.3362
2019-08-20 18:08:00	1.906	2019-08-20 12:24:00	2.466				2019-08-31 22:47:00	1.63765	2019-08-31 23:28:00	1.1318
2019-08-20 18:18:00	1.3154	2019-08-20 12:29:00	2.574				2019-08-31 22:57:00	-0.01225	2019-08-31 23:38:00	0.8936
2019-08-20 18:28:00	1.0195	2019-08-20 12:50:00	3.0844				2019-08-31 23:07:00	0.8183	2019-08-31 23:48:00	1.18
2019-08-20 18:38:00	0.9022	2019-08-20 13:00:00	3.0022				2019-08-31 23:17:00	1.46185	2019-08-31 23:58:00	0.7539
2019-08-20 18:48:00	0.721	2019-08-20 13:10:00	2.9314				2019-08-31 23:27:00	-0.01225	2019-09-01 00:08:00	1.4741
2019-08-20 18:58:00	0.5863	2019-08-20 13:20:00	2.749				2019-08-31 23:37:00	-0.01225	2019-09-01 00:18:00	1.1066
2019-08-20 19:08:00	0.4903	2019-08-20 13:30:00	2.583				2019-08-31 23:47:00	-0.01225	2019-09-01 00:28:00	0.9425
2019-08-20 19:18:00	0	2019-08-20 13:40:00	2.6154				2019-08-31 23:57:00	0.70255	2019-09-01 00:38:00	1.0969
2019-08-20 19:28:00	0	2019-08-20 13:50:00	2.7208				2019-09-01 00:07:00	0.6975	2019-09-01 00:48:00	1.3094
2019-08-20 19:38:00	0	2019-08-20 14:00:00	2.6024				2019-09-01 00:17:00	-0.01225	2019-09-01 00:58:00	1.2481
2019-08-20 19:48:00	0	2019-08-20 14:10:00	2.6378				2019-09-01 00:27:00	-0.01225	2019-09-01 01:08:00	1.2309
2019-08-20 19:58:00	0	2019-08-20 14:20:00	2.7578				2019-09-01 00:37:00	-0.01225	2019-09-01 01:18:00	1.1227
2019-08-20 20:08:00	0	2019-08-20 14:30:00	2.6024				2019-09-01 00:47:00	0.6982	2019-09-01 01:28:00	1.3022
2019-08-20 20:18:00	0	2019-08-20 14:40:00	2.5766				2019-09-01 00:57:00	-0.01225	2019-09-01 01:38:00	0.7202
2019-08-20 20:28:00	0	2019-08-20 14:50:00	2.6166				2019-09-01 01:07:00	-0.01225	2019-09-01 01:48:00	0.7064
2019-08-20 20:38:00	0	2019-08-20 15:00:00	2.53				2019-09-01 01:17:00	-0.01225	2019-09-01 01:58:00	0.6976
2019-08-20 20:48:00	0	2019-08-20 15:10:00	2.4846				2019-09-01 01:27:00	1.7232	2019-09-01 02:08:00	1.097
2019-08-20 20:58:00	0	2019-08-20 15:20:00	2.6404				2019-09-01 01:37:00	1.8836	2019-09-01 02:18:00	0.7435
2019-08-20 21:08:00	0	2019-08-20 15:30:00	2.3282				2019-09-01 01:47:00	2.5157	2019-09-01 02:28:00	1.1674
2019-08-20 21:18:00	0	2019-08-20 15:40:00	2.2936				2019-09-01 01:57:00	3.54705	2019-09-01 02:38:00	1.1958
2019-08-20 21:28:00	0	2019-08-20 15:50:00	2.3552				2019-09-01 02:07:00	4.7761	2019-09-01 02:48:00	1.2389
2019-08-20 21:38:00	0	2019-08-20 16:00:00	2.2962				2019-09-01 02:17:00	5.9977	2019-09-01 02:58:00	1.4427
2019-08-20 21:48:00	0	2019-08-20 16:10:00	2.112				2019-09-01 02:27:00	7.96465	2019-09-01 03:08:00	1.8691
2019-08-20 21:58:00	0	2019-08-20 16:20:00	2.262				2019-09-01 02:37:00	9.89965	2019-09-01 03:18:00	1.7682
2019-08-20 22:08:00	0	2019-08-20 16:30:00	2.3284				2019-09-01 02:47:00	12.6173	2019-09-01 03:28:00	1.899
2019-08-20 22:18:00	0	2019-08-20 16:40:00	2.0896				2019-09-01 02:57:00	14.4014	2019-09-01 03:38:00	1.9946
2019-08-20 22:28:00	0	2019-08-20 16:50:00	2.243				2019-09-01 03:07:00	17.2024	2019-09-01 03:48:00	1.7766
2019-08-20 22:38:00	0	2019-08-20 17:00:00	2.2644				2019-09-01 03:17:00	20.3964	2019-09-01 03:58:00	4.062
2019-08-20 22:48:00	0	2019-08-20 17:10:00	2.3126				2019-09-01 03:27:00	22.6808	2019-09-01 04:08:00	4.2836
2019-08-20 22:58:00	0	2019-08-20 17:20:00	2.2742				2019-09-01 03:37:00	25.5631	2019-09-01 04:18:00	3.255
2019-08-20 23:08:00	0	2019-08-20 17:30:00	1.9584				2019-09-01 03:47:00	28.5363	2019-09-01 04:28:00	4.887
2019-08-20 23:18:00	0	2019-08-20 17:40:00	1.4312				2019-09-01 03:57:00	31.0248	2019-09-01 04:38:00	5.2954
2019-08-20 23:28:00	0	2019-08-20 17:50:00	1.3436				2019-09-01 04:07:00	32.0615	2019-09-01 04:48:00	5.334
2019-08-20 23:38:00	0	2019-08-20 18:00:00	1.419				2019-09-01 04:17:00	34.7526	2019-09-01 04:58:00	6.7578
2019-08-20 23:48:00	0	2019-08-20 18:10:00	1.4626				2019-09-01 04:27:00	37.1724	2019-09-01 05:08:00	5.6852
2019-08-20 23:58:00	0	2019-08-20 18:20:00	1.198				2019-09-01 04:37:00	37.2514	2019-09-01 05:18:00	7.2234
2019-08-21 00:08:00	0	2019-08-20 18:30:00	1.194				2019-09-01 04:47:00	40.192	2019-09-01 05:28:00	7.782
2019-08-21 00:18:00	0	2019-08-20 18:40:00	1.209				2019-09-01 04:57:00	40.6784	2019-09-01 05:38:00	8.6732
2019-08-21 00:28:00	0	2019-08-20 18:50:00	0.9024				2019-09-01 05:07:00	41.6339	2019-09-01 05:48:00	8.1716
2019-08-21 00:38:00	0	2019-08-20 19:00:00	0.8524				2019-09-01 05:17:00	42.2753	2019-09-01 05:58:00	7.204
2019-08-21 00:48:00	0.4804	2019-08-20 19:10:00	1.1336				2019-09-01 05:27:00	43.4977	2019-09-01 06:08:00	8.6502
2019-08-21 00:58:00	0.6103	2019-08-20 19:20:00	0.894				2019-09-01 05:37:00	43.2679	2019-09-01 06:18:00	7.9562
2019-08-21 01:08:00	0.9412	2019-08-20 19:30:00	1.0894				2019-09-01 05:47:00	44.1731	2019-09-01 06:28:00	9.1582
2019-08-21 01:18:00	1.4091	2019-08-20 19:40:00	0.9564				2019-09-01 05:57:00	44.0446	2019-09-01 06:38:00	9.3008
2019-08-21 01:28:00	1.8234	2019-08-20 19:50:00	1.075				2019-09-01 06:07:00	45.4567	2019-09-01 06:48:00	9.5926
2019-08-21 01:38:00	2.5239	2019-08-20 20:00:00	1.1564				2019-09-01 06:17:00	46.841	2019-09-01 06:58:00	8.634
2019-08-21 01:48:00	3.1453	2019-08-20 20:10:00	1.1814				2019-09-01 06:27:00	45.5796	2019-09-01 07:08:00	8.6638
2019-08-21 01:58:00	4.0482	2019-08-20 20:20:00	0.7964				2019-09-01 06:37:00	46.7552	2019-09-01 07:18:00	9.7388
2019-08-21 02:08:00	4.9035	2019-08-20 20:30:00	1.0066				2019-09-01 06:47:00	46.425	2019-09-01 07:28:00	9.6354
2019-08-21 02:18:00	5.7888	2019-08-20 20:40:00	0.979				2019-09-01 06:57:00	47.0112	2019-09-01 07:38:00	9.0876
2019-08-21 02:28:00	6.8084	2019-08-20 20:50:00	1.0218				2019-09-01 07:07:00	48.6775	2019-09-01 07:48:00	10.6782
2019-08-21 02:38:00	8.0901	2019-08-20 21:00:00	0.943				2019-09-01 07:17:00	47.4902	2019-09-01 07:58:00	9.8168
2019-08-21 02:48:00	8.7453	2019-08-20 21:10:00	0.5878				2019-09-01 07:27:00	47.4811	2019-09-01 08:08:00	8.191
2019-08-21 02:58:00	9.6464	2019-08-20 21:20:00	0.4932				2019-09-01 07:37:00	47.8033
2019-08-21 03:08:00	10.7152	2019-08-20 21:30:00	0.0532				2019-09-01 07:47:00	49.1514
2019-08-21 03:18:00	11.49	2019-08-20 21:40:00	0.0426				2019-09-01 07:57:00	50.4346
2019-08-21 03:28:00	12.4455	2019-08-20 21:50:00	0.017737				2019-09-01 08:07:00	50.178
2019-08-21 03:38:00	13.4239	2019-08-20 22:00:00	0.031				2019-09-01 08:17:00	50.6327
2019-08-21 03:48:00	14.0404	2019-08-20 22:10:00	0.0366				2019-09-01 08:27:00	53.5593
2019-08-21 03:58:00	14.9802	2019-08-20 22:20:00	0.013253				2019-09-01 08:37:00	53.7422
2019-08-21 04:08:00	15.5286	2019-08-20 22:30:00	0.0142426				2019-09-01 08:47:00	54.7975
2019-08-21 04:18:00	16.6744	2019-08-20 22:40:00	0.037				2019-09-01 08:57:00	56.4183
2019-08-21 04:28:00	16.7874	2019-08-20 22:50:00	0.0266				2019-09-01 09:07:00	58.3094
2019-08-21 04:38:00	17.7263	2019-08-20 23:00:00	0.008768				2019-09-01 09:17:00	58.8437
2019-08-21 04:48:00	19.1687	2019-08-20 23:10:00	0.002876				2019-09-01 09:27:00	58.4761
2019-08-21 04:58:00	17.333	2019-08-20 23:20:00	0.0052654				2019-09-01 09:37:00	59.191
2019-08-21 05:08:00	19.5564	2019-08-20 23:30:00	0.0398				2019-09-01 09:47:00	62.1513
2019-08-21 05:18:00	19.3374	2019-08-20 23:40:00	0.0046768				2019-09-01 09:57:00	63.1077
2019-08-21 05:28:00	19.1556	2019-08-20 23:50:00	0.0318				2019-09-01 10:07:00	64.1759
2019-08-21 05:38:00	19.3761	2019-08-21	0.025				2019-09-01 10:17:00	63.8234
2019-08-21 05:48:00	19.5441	2019-08-21 00:10:00	0.0346				2019-09-01 10:27:00	65.8957
2019-08-21 05:58:00	19.747	2019-08-21 00:20:00	0.006814				2019-09-01 10:37:00	65.174
2019-08-21 06:08:00	19.0575	2019-08-21 00:30:00	0.0446				2019-09-01 10:47:00	64.4467
2019-08-21 06:18:00	19.3789	2019-08-21 00:40:00	0.0091328				2019-09-01 10:57:00	65.6779
2019-08-21 06:28:00	20.0167	2019-08-21 00:50:00	0.0180186				2019-09-01 11:07:00	65.1827
2019-08-21 06:38:00	20.1081	2019-08-21 01:00:00	0.0206				2019-09-01 11:17:00	65.7827
2019-08-21 06:48:00	19.944	2019-08-21 01:10:00	0.028				2019-09-01 11:27:00	67.6269
2019-08-21 06:58:00	19.5601	2019-08-21 01:20:00	0.0366				2019-09-01 11:37:00	67.1
2019-08-21 07:08:00	19.926	2019-08-21 01:30:00	0.0366				2019-09-01 11:47:00	65.7039
2019-08-21 07:18:00	20.6282	2019-08-21 01:40:00	0.00083				2019-09-01 11:57:00	67.8246
2019-08-21 07:28:00	20.5866	2019-08-21 01:50:00	0.0354				2019-09-01 12:07:00	66.9214
		2019-08-21 02:00:00	0.0338				2019-09-01 12:17:00	65.4157
		2019-08-21 02:10:00	0.0394				2019-09-01 12:27:00	67.4065
		2019-08-21 02:20:00	0.0111164				2019-09-01 12:37:00	66.4564
		2019-08-21 02:30:00	0.0624				2019-09-01 12:47:00	69.7844
		2019-08-21 02:40:00	0.0366				2019-09-01 12:57:00	69.1518
		2019-08-21 02:50:00	0.0022012				2019-09-01 13:07:00	69.3185
		2019-08-21 03:00:00	0.00173684				2019-09-01 13:17:00	71.2777
		2019-08-21 03:10:00	0.0706				2019-09-01 13:27:00	72.5671
		2019-08-21 03:20:00	0.07				2019-09-01 13:37:00	68.423
		2019-08-21 03:30:00	0.0478				2019-09-01 13:47:00	70.1449
		2019-08-21 03:40:00	0.93				2019-09-01 13:57:00	70.5373
		2019-08-21 03:50:00	1.3882				2019-09-01 14:07:00	69.3348
		2019-08-21 04:00:00	1.8546				2019-09-01 14:17:00	70.9147
		2019-08-21 04:10:00	2.2504				2019-09-01 14:27:00	71.7832
		2019-08-21 04:20:00	1.9802				2019-09-01 14:37:00	68.4897
		2019-08-21 04:30:00	2.3356				2019-09-01 14:47:00	70.5078
		2019-08-21 04:40:00	2.3036				2019-09-01 14:57:00	71.4676
		2019-08-21 04:50:00	2.1966				2019-09-01 15:07:00	70.8135
		2019-08-21 05:00:00	2.0036				2019-09-01 15:17:00	71.5598
		2019-08-21 05:10:00	2.3282				2019-09-01 15:27:00	71.1696
		2019-08-21 05:20:00	2.2312				2019-09-01 15:37:00	69.6197
		2019-08-21 05:30:00	2.2892				2019-09-01 15:47:00	73.8553
		2019-08-21 05:40:00	2.7084				2019-09-01 15:57:00	70.2896
		2019-08-21 05:50:00	2.5968				2019-09-01 16:07:00	72.7277
		2019-08-21 06:00:00	2.6176				2019-09-01 16:17:00	73.1392
		2019-08-21 06:10:00	2.4562				2019-09-01 16:27:00	71.281
		2019-08-21 06:20:00	2.5502				2019-09-01 16:37:00	73.1916
		2019-08-21 06:30:00	2.5122				2019-09-01 16:47:00	73.9644
		2019-08-21 06:40:00	2.5268				2019-09-01 16:57:00	74.5076
		2019-08-21 06:50:00	2.6952				2019-09-01 17:07:00	71.9236
		2019-08-21 07:00:00	2.8064				2019-09-01 17:17:00	73.6668
		2019-08-21 07:10:00	2.6588				2019-09-01 17:27:00	74.9808
		2019-08-21 07:20:00	2.772				2019-09-01 17:37:00	74.5648
		2019-08-21 07:30:00	3.0114				2019-09-01 17:47:00	74.8896
		2019-08-21 07:40:00	2.9448				2019-09-01 17:57:00	76.405
		2019-08-21 07:50:00	2.8394				2019-09-01 18:07:00	74.9789
		2019-08-21 08:00:00	2.8074				2019-09-01 18:17:00	77.1733
		2019-08-21 08:10:00	2.8682				2019-09-01 18:27:00	77.1439
		2019-08-21 08:20:00	3.2036
		2019-08-21 08:30:00	3.0708
		2019-08-21 08:40:00	2.8062
		2019-08-21 08:50:00	2.9802
		2019-08-21 09:00:00	3.106
		2019-08-21 09:10:00	3.144
		2019-08-21 09:20:00	2.962
		2019-08-21 09:30:00	3.0804

## Sheet: Supplementary Fig. 13
Supplementary Fig. 13
NCBI accession numbers for the sequences used the phylogenetic analysis
Gene	Organism	NCBI accession number
SSU (18S rRNA)	Auricula cf. minuta isolate 19vi08.2A.1	KX120683
SSU (18S rRNA)	Auricula complexa isolate 26vi08.1J.1	KX120684
SSU (18S rRNA)	Auricula mirabilis isolate 4vi08.1cA	KX120682
SSU (18S rRNA)	Campylodiscus ambiguus isolate 16vi08.1cC	KX120708
SSU (18S rRNA)	Campylodiscus ambiguus isolate 3564.C1.1	KX120702
SSU (18S rRNA)	Campylodiscus cf. decorus isolate GCCT23	KX120709
SSU (18S rRNA)	Campylodiscus clypeus isolate LG3.CC	KX120700
SSU (18S rRNA)	Campylodiscus clypeus isolate nycCA2	KX120699
SSU (18S rRNA)	Campylodiscus clypeus isolate nycMEX	KX120698
SSU (18S rRNA)	Campylodiscus clypeus strain L951	HQ912412
SSU (18S rRNA)	Campylodiscus daemelianus isolate 3623.C.100	KX120707
SSU (18S rRNA)	Campylodiscus echeneis isolate 24vii09.5.2	KX120705
SSU (18S rRNA)	Campylodiscus fastuosus isolate SA19A	KX120701
SSU (18S rRNA)	Campylodiscus impressus isolate GCCT37	KX120712
SSU (18S rRNA)	Campylodiscus impressus isolate GCCT44	KX120713
SSU (18S rRNA)	Campylodiscus levanderi isolate 3637.C10.100	KX120715
SSU (18S rRNA)	Campylodiscus levanderi isolate N09.43.C3.6	KX120716
SSU (18S rRNA)	Campylodiscus samoensis isolate 3599.1	KX120703
SSU (18S rRNA)	Campylodiscus sp. 3613.8	HQ912413
SSU (18S rRNA)	Campylodiscus sp. isolate 3613.7	KX120704
SSU (18S rRNA)	Campylodiscus sp. isolate 3825.1	KX120706
SSU (18S rRNA)	Campylodiscus sp. isolate B482	KX120778
SSU (18S rRNA)	Campylodiscus sp. isolate GCCT30	KX120710
SSU (18S rRNA)	Campylodiscus sp. isolate GCCT31	KX120711
SSU (18S rRNA)	Campylodiscus undulatus isolate GCCT54	KX120714
SSU (18S rRNA)	Cymatopleura elliptica isolate 19F	KX120717
SSU (18S rRNA)	Cymatopleura elliptica isolate B485	KX120780
SSU (18S rRNA)	Cymatopleura elliptica isolate OHI12.3	KX120718
SSU (18S rRNA)	Cymatopleura elliptica strain L1333	HQ912659
SSU (18S rRNA)	Cymatopleura solea isolate 27A	KX120721
SSU (18S rRNA)	Cymatopleura solea isolate B484	KX120779
SSU (18S rRNA)	Cymatopleura solea isolate L1348	KX120719
SSU (18S rRNA)	Cymatopleura solea isolate L1453	KX120720
SSU (18S rRNA)	Entomoneis cf. alata	AY534908
SSU (18S rRNA)	Entomoneis cf. alata clone p540	AJ535160
SSU (18S rRNA)	Entomoneis cf. alata strain Xmm8S2	KY054953
SSU (18S rRNA)	Entomoneis cf. alata voucher BIOTAII-113	MF000610
SSU (18S rRNA)	Entomoneis ornata isolate 27D	KX120693
SSU (18S rRNA)	Entomoneis ornata isolate Xmm11S1	KU561167
SSU (18S rRNA)	Entomoneis ornata isolate Xmm20S3	KU561159
SSU (18S rRNA)	Entomoneis ornata isolate Xmm4S1	KU561144
SSU (18S rRNA)	Entomoneis ornata strain 14A	HQ912411
SSU (18S rRNA)	Entomoneis ornata strain Xmm5S1	KY054952
SSU (18S rRNA)	Entomoneis paludosa isolate CCAP1003.4	KX120690
SSU (18S rRNA)	Entomoneis paludosa isolate L431	KX120688
SSU (18S rRNA)	Entomoneis pulchra isolate CT10	KX120694
SSU (18S rRNA)	Entomoneis pulchra isolate L1853	KX120689
SSU (18S rRNA)	Entomoneis punctulata isolate DHmm3W1	KU561111
SSU (18S rRNA)	Entomoneis punctulata isolate DHmm4W2	KU561113
SSU (18S rRNA)	Entomoneis punctulata isolate DHmm4W3	KU561123
SSU (18S rRNA)	Entomoneis punctulata isolate Xmm1W5	KU561182
SSU (18S rRNA)	Entomoneis punctulata isolate Xmm23W1	KU561168
SSU (18S rRNA)	Entomoneis punctulata isolate Xmm26S1	KU561212
SSU (18S rRNA)	Entomoneis punctulata isolate Xmm29W3	KU561214
SSU (18S rRNA)	Entomoneis punctulata isolate Xmm34S3	KU561187
SSU (18S rRNA)	Entomoneis punctulata isolate Xmm39S3	KU561203
SSU (18S rRNA)	Entomoneis punctulata strain BA83	HM805031
SSU (18S rRNA)	Entomoneis punctulata strain NZmm1S1	KY054959
SSU (18S rRNA)	Entomoneis punctulata strain Xmm15S2	KY054954
SSU (18S rRNA)	Entomoneis punctulata strain Xmm21S1	KY054957
SSU (18S rRNA)	Entomoneis punctulata strain Xmm26S2	KY054955
SSU (18S rRNA)	Entomoneis punctulata strain Xmm28W1	KY054958
SSU (18S rRNA)	Entomoneis punctulata strain Xmm5S2	KY054956
SSU (18S rRNA)	Entomoneis sp. CCMP1693	EF585586
SSU (18S rRNA)	Entomoneis sp. CS782	HQ912631
SSU (18S rRNA)	Entomoneis sp. isolate 3564.E1.1	KX120697
SSU (18S rRNA)	Entomoneis sp. isolate 3823.11	KX120696
SSU (18S rRNA)	Entomoneis sp. isolate B3A	KX120691
SSU (18S rRNA)	Entomoneis sp. isolate CC8	KX120686
SSU (18S rRNA)	Entomoneis sp. isolate CCMP467	KX120692
SSU (18S rRNA)	Entomoneis sp. isolate IK3b	KX120687
SSU (18S rRNA)	Entomoneis sp. isolate Roth5C	KX120685
SSU (18S rRNA)	Entomoneis sp. isolate SA17B.2	KX120695
SSU (18S rRNA)	Entomoneis sp. strain SA12 Ento-C1	MH063465
SSU (18S rRNA)	Entomoneis sp. strain SA18 Ento-B1	MH063464
SSU (18S rRNA)	Entomoneis sp. strain TA350	KY320343
SSU (18S rRNA)	Entomoneis sp. SZCZM496	KT943630
SSU (18S rRNA)	Entomoneis umbratica voucher BIOTAII-21	MF000604
SSU (18S rRNA)	Epithemia argus strain CH211	HQ912408
SSU (18S rRNA)	Epithemia argus strain Xmm11S3	KY054960
SSU (18S rRNA)	Epithemia catenata UCHM3210	MW562888
SSU (18S rRNA)	Epithemia catenata UCHM3211	MW562889
SSU (18S rRNA)	Epithemia hyndmannii isolate LO320	KX120680
SSU (18S rRNA)	Epithemia iriomotensis isolate 28vi08.1C.1	KX120670
SSU (18S rRNA)	Epithemia parallela isolate L1370	KX120673
SSU (18S rRNA)	Epithemia parallela isolate N09.43.rhop2.3	KX120676
SSU (18S rRNA)	Epithemia pelagica UCHM3200	MW562890
SSU (18S rRNA)	Epithemia pelagica UCHM3201	MW562891
SSU (18S rRNA)	Epithemia pelagica UCHM3202	MW562892
SSU (18S rRNA)	Epithemia pelagica UCHM3203	MW562893
SSU (18S rRNA)	Epithemia pelagica UCHM3204	MW562894
SSU (18S rRNA)	Epithemia sorex isolate ES Univ. Tsukuba	AB546734
SSU (18S rRNA)	Epithemia sorex strain CH148	HQ912409
SSU (18S rRNA)	Epithemia sorex strain Xmm4W5	KY054961
SSU (18S rRNA)	Epithemia sp. isolate E09.439	KX120783
SSU (18S rRNA)	Epithemia turgida isolate B584	KX120681
SSU (18S rRNA)	Epithemia turgida isolate CYTX021	KX120679
SSU (18S rRNA)	Epithemia turgida isolate ET Lake Saiko	AB546735
SSU (18S rRNA)	Epithemia turgida isolate ET Lake Yunoko	AB546736
SSU (18S rRNA)	Epithemia turgida isolate Xmm3S2	KU561138
SSU (18S rRNA)	Epithemia turgida isolate Xmm3S3	KU561141
SSU (18S rRNA)	Epithemia turgida strain CH154	HQ912410
SSU (18S rRNA)	Petrodictyon gemma isolate Roth5a	KX120723
SSU (18S rRNA)	Petrodictyon gemma isolate SA17B.3	KX120725
SSU (18S rRNA)	Petrodictyon sp. isolate 19vi08.2cPe	KX120724
SSU (18S rRNA)	Petrodictyon sp. isolate 3615.3	KX120722
SSU (18S rRNA)	Protokeelia bassonii isolate 3564.A20	KX120678
SSU (18S rRNA)	Rhopalodia cf. gibba isolate nycRhop	KX120674
SSU (18S rRNA)	Rhopalodia contorta strain L1299	HQ912406
SSU (18S rRNA)	Rhopalodia gibba isolate CYTX022	KX120675
SSU (18S rRNA)	Rhopalodia gibba isolate L924	KX120672
SSU (18S rRNA)	Rhopalodia gibba isolate RG Namiki park	AB546738
SSU (18S rRNA)	Rhopalodia gibba isolate RG Univ. Tsukuba	AB546737
SSU (18S rRNA)	Rhopalodia gibba strain CH155	HQ912407
SSU (18S rRNA)	Rhopalodia sp. 9vi08.1F.2	HQ912405
SSU (18S rRNA)	Rhopalodia sp. isolate 13vi08.2B-GCCT21	KX120677
SSU (18S rRNA)	Rhopalodia sp. isolate 21IV14-4D biarcuate RhopalodiaN2	KX981843
SSU (18S rRNA)	Rhopalodia sp. isolate 3825.12	KX120671
SSU (18S rRNA)	Stenopterobia curvula strain L541	HQ912416
SSU (18S rRNA)	Stenopterobia pumila isolate SwampA	KX120777
SSU (18S rRNA)	Surirella angusta isolate nycSur	KX120742
SSU (18S rRNA)	Surirella angusta isolate TCC711	KT072995
SSU (18S rRNA)	Surirella angusta isolate WC2	KX120737
SSU (18S rRNA)	Surirella biseriata isolate BC2A	KX120768
SSU (18S rRNA)	Surirella brebissoni isolate WF5	KF417673
SSU (18S rRNA)	Surirella brebissonii isolate CCMP2912	KX120739
SSU (18S rRNA)	Surirella brebissonii isolate KR1	KX120738
SSU (18S rRNA)	Surirella brightwellii isolate CCMP3162	KX120731
SSU (18S rRNA)	Surirella brightwellii isolate L1753	KX120730
SSU (18S rRNA)	Surirella cf. biseriata isolate NOR1BS1B	KX120763
SSU (18S rRNA)	Surirella cf. fastuosa isolate GCCT52	KX120754
SSU (18S rRNA)	Surirella cf. fastuosa isolate GCCT7	KX120750
SSU (18S rRNA)	Surirella cf. guatemalensis isolate NOR1DPsg	KX120766
SSU (18S rRNA)	Surirella cf. linearis isolate B600	KX120782
SSU (18S rRNA)	Surirella cf. ovalis isolate M1	KX120736
SSU (18S rRNA)	Surirella cf. pinnata isolate 34C	KX120734
SSU (18S rRNA)	Surirella cf. tenuissima isolate SwampE	KX120770
SSU (18S rRNA)	Surirella febigeri isolate SECsur1	KX120743
SSU (18S rRNA)	Surirella guatemalensis isolate 3638.S1.50	KX120764
SSU (18S rRNA)	Surirella guatemalensis isolate PSP.SG.11	KX120765
SSU (18S rRNA)	Surirella minuta isolate JGOH.5	KX120726
SSU (18S rRNA)	Surirella minuta strain UTEX FD320	HQ912658
SSU (18S rRNA)	Surirella ovalis isolate L1230	KX120728
SSU (18S rRNA)	Surirella ovalis isolate OHI12.6	KX120732
SSU (18S rRNA)	Surirella ovalis var. apiculata isolate L295	KX120727
SSU (18S rRNA)	Surirella sella isolate NEPCC856.2	KX120755
SSU (18S rRNA)	Surirella sp. 105	KJ961656
SSU (18S rRNA)	Surirella sp. CCAP 1071/2	FR865515
SSU (18S rRNA)	Surirella sp. DA1	HQ912414
SSU (18S rRNA)	Surirella sp. heteropolar isolate B495	KX120781
SSU (18S rRNA)	Surirella sp. isolate 18.2	KX120735
SSU (18S rRNA)	Surirella sp. isolate 1vii04.5	KX120773
SSU (18S rRNA)	Surirella sp. isolate 27G	KX120733
SSU (18S rRNA)	Surirella sp. isolate 3564.S1.1	KX120748
SSU (18S rRNA)	Surirella sp. isolate 3612.6.200	KX120745
SSU (18S rRNA)	Surirella sp. isolate 3796.S12.h.200	KX120775
SSU (18S rRNA)	Surirella sp. isolate CCAP1071.1	KX120744
SSU (18S rRNA)	Surirella sp. isolate GCCT1	KX120749
SSU (18S rRNA)	Surirella sp. isolate GCCT35	KX120751
SSU (18S rRNA)	Surirella sp. isolate GCCT36	KX120752
SSU (18S rRNA)	Surirella sp. isolate GCCT43	KX120753
SSU (18S rRNA)	Surirella sp. isolate L1440	KX120729
SSU (18S rRNA)	Surirella sp. isolate LS1	KX120741
SSU (18S rRNA)	Surirella sp. isolate LS2	KX120774
SSU (18S rRNA)	Surirella sp. isolate Mac6.22	KX120740
SSU (18S rRNA)	Surirella sp. isolate N09.43.Sr1.8	KX120776
SSU (18S rRNA)	Surirella sp. isolate NOR1sr1c	KX120761
SSU (18S rRNA)	Surirella sp. isolate PSP.SRB.1	KX120767
SSU (18S rRNA)	Surirella sp. isolate RP-1	KX120771
SSU (18S rRNA)	Surirella sp. isolate S30C	KX120769
SSU (18S rRNA)	Surirella sp. isopolar isolate 16vi08.1cSp	KX120746
SSU (18S rRNA)	Surirella sp. small_isopolar isolate 13vi08.2c-GCCT22	KX120747
SSU (18S rRNA)	Surirella splendida isolate NOR1sr2a	KX120762
SSU (18S rRNA)	Surirella splendida strain 19C	HQ912415
SSU (18S rRNA)	Surirella striatula isolate 3823.4	KX120756
SSU (18S rRNA)	Surirella striatula isolate CC0555ss	KX120759
SSU (18S rRNA)	Surirella striatula isolate L1064	KX120758
SSU (18S rRNA)	Surirella striatula isolate LG1.SS	KX120757
SSU (18S rRNA)	Surirella tenera isolate 16E	KX120772
SSU (18S rRNA)	Surirella tenera isolate 27C	KX120760
SSU (18S rRNA)	Thalassiophysa hyalina isolate 4vi08.1cT	KX120669

## Sheet: Supplementary Fig. 14
Supplementary Fig. 14
NCBI accession numbers for the sequences used the phylogenetic analysis
Gene	Organism	NCBI accession number
LSU	Auricula mirabilis isolate 4vi08.1cA	KX120353
LSU	Auricula sp. WZ-1704-E8	MT192225
LSU	Campylodiscus ambiguus isolate 3564.C1.1	KX120369
LSU	Campylodiscus cf. decorus isolate GCCT23	KX120374
LSU	Campylodiscus cf. hibernicus ECR-2011 isolate EO9.056	JX032895
LSU	Campylodiscus cf. hibernicus ECR-2011 isolate EO9.111	JX032905
LSU	Campylodiscus cf. hibernicus ECR-2011 isolate EO9.268	JX032922
LSU	Campylodiscus cf. hibernicus ECR-2011 isolate EO9.299	JX032923
LSU	Campylodiscus cf. hibernicus ECR-2011 isolate EO9.380	JX032926
LSU	Campylodiscus cf. hibernicus ECR-2011 isolate EO9.424	JX032904
LSU	Campylodiscus clypeus isolate LG3.CC	KX120367
LSU	Campylodiscus clypeus isolate nycCA2	KX120366
LSU	Campylodiscus clypeus strain L951	JX032946
LSU	Campylodiscus clypeus strain NYCMEX	JX032945
LSU	Campylodiscus fastuosus isolate SA19A	KX120368
LSU	Campylodiscus hibernicus isolate EO9.232	JX032911
LSU	Campylodiscus hibernicus isolate LO17	JX032877
LSU	Campylodiscus hibernicus isolate LO310	JX032889
LSU	Campylodiscus impressus isolate GCCT37	KX120377
LSU	Campylodiscus impressus isolate GCCT44	KX120378
LSU	Campylodiscus levanderi isolate LO224	JX032885
LSU	Campylodiscus marginatus isolate LO30	JX032878
LSU	Campylodiscus marginatus isolate LO33	JX032879
LSU	Campylodiscus marginatus isolate LO36	JX032880
LSU	Campylodiscus marginatus isolate LO42	JX032881
LSU	Campylodiscus samoensis isolate GCCT19	KX120373
LSU	Campylodiscus sp. isolate 3613.7	KX120370
LSU	Campylodiscus sp. isolate 3825.1	KX120371
LSU	Campylodiscus sp. isolate B482	KX120417
LSU	Campylodiscus sp. isolate GCCT30	KX120375
LSU	Campylodiscus sp. isolate GCCT31	KX120376
LSU	Campylodiscus sp. isolate GCCT6	KX120372
LSU	Campylodiscus striatus isolate LO194	JX032884
LSU	Campylodiscus undulatus isolate GCCT54	KX120379
LSU	Cymatopleura elliptica isolate B485	KX120419
LSU	Cymatopleura elliptica isolate E09.094	KX120426
LSU	Cymatopleura elliptica isolate E09.301	KX120429
LSU	Cymatopleura elliptica isolate E09.358	KX120427
LSU	Cymatopleura elliptica isolate E09.395	KX120424
LSU	Cymatopleura elliptica isolate L1333	KX120333
LSU	Cymatopleura elliptica isolate OHI12.3	KX120380
LSU	Cymatopleura elliptica strain 19F	JX032941
LSU	Cymatopleura elliptica var. hibernica isolate E09.318	KX120430
LSU	Cymatopleura solea isolate 27A	KX120382
LSU	Cymatopleura solea isolate B484	KX120418
LSU	Cymatopleura solea isolate E09.142	KX120428
LSU	Cymatopleura solea isolate E09.334	KX120431
LSU	Cymatopleura solea isolate E09.340	KX120432
LSU	Cymatopleura solea isolate E09.428	KX120425
LSU	Cymatopleura solea isolate L1453	KX120381
LSU	Cymatopleura solea strain L1348	JX032942
LSU	Entomoneis ornata isolate 14A	KX120336
LSU	Entomoneis ornata isolate 27D	KX120361
LSU	Entomoneis paludosa isolate CCAP1003.4	KX120359
LSU	Entomoneis paludosa isolate L431	KX120357
LSU	Entomoneis pulchra isolate CT10	KX120362
LSU	Entomoneis pulchra isolate L1853	KX120358
LSU	Entomoneis sp. isolate 3564.E1.1	KX120365
LSU	Entomoneis sp. isolate 3823.11	KX120364
LSU	Entomoneis sp. isolate B3A	KX120360
LSU	Entomoneis sp. isolate CC8	KX120355
LSU	Entomoneis sp. isolate IK3b	KX120356
LSU	Entomoneis sp. isolate Roth5C	KX120354
LSU	Entomoneis sp. isolate SA17B.2	KX120363
LSU	Entomoneis sp. strain 99SK2-4	AF417683
LSU	Epithemia argus isolate CH211	KX120335
LSU	Epithemia catenata UCHM3210	MW562877
LSU	Epithemia catenata UCHM3211	MW562876
LSU	Epithemia contorta isolate L1299	KX120334
LSU	Epithemia hyndmannii isolate LO320	KX120351
LSU	Epithemia parallela isolate L1370	KX120347
LSU	Epithemia pelagica UCHM3200	MW562879
LSU	Epithemia pelagica UCHM3201	MW562880
LSU	Epithemia pelagica UCHM3202	MW562878
LSU	Epithemia pelagica UCHM3203	MW562875
LSU	Epithemia pelagica UCHM3204	MW562874
LSU	Epithemia turgida isolate B584	KX120352
LSU	Petrodictyon gemma isolate Roth5a	KX120384
LSU	Petrodictyon gemma isolate SA17B.3	KX120386
LSU	Petrodictyon sp. isolate 19vi08.2cPe	KX120385
LSU	Petrodictyon sp. isolate 3615.3	KX120383
LSU	Protokeelia bassonii isolate 3564.A20	KX120350
LSU	Rhopalodia cf. gibba isolate nycRhop	KX120348
LSU	Rhopalodia cf. musculus isolate 23vi08.2C.1-GCCT45	KX120344
LSU	Rhopalodia gibba isolate L924	KX120346
LSU	Rhopalodia sp. isolate 3825.12	KX120345
LSU	Rhopalodia sp. isolate B473	KX120349
LSU	Stenopterobia curvula strain L541	JX032939
LSU	Stenopterobia pumila strain SwampA	JX032940
LSU	Surirella angusta isolate nycSur	KX120400
LSU	Surirella angusta strain WC2	JX032944
LSU	Surirella biseriata strain BC2A	JX032931
LSU	Surirella brebissonii isolate KR1	KX120397
LSU	Surirella brightwellii isolate CCMP3162	KX120391
LSU	Surirella brightwellii isolate L1753	KX120390
LSU	Surirella capronii isolate EO9.003	JX032893
LSU	Surirella capronii isolate EO9.377	JX032925
LSU	Surirella cf. bifrons ECR-2011 isolate EO9.229	JX032910
LSU	Surirella cf. bifrons ECR-2011 isolate EO9.234	JX032913
LSU	Surirella cf. bifrons ECR-2011 isolate EO9.236	JX032914
LSU	Surirella cf. bifrons ECR-2011 isolate EO9.259	JX032919
LSU	Surirella cf. bifrons ECR-2011 isolate EO9.320	JX032924
LSU	Surirella cf. biseriata ECR-2011 strain NOR1BS1B	JX032930
LSU	Surirella cf. fastuosa isolate GCCT52	KX120408
LSU	Surirella cf. fastuosa isolate GCCT7	KX120404
LSU	Surirella cf. guatemalensis isolate NOR1DPsg	KX120415
LSU	Surirella cf. linearis isolate B600	KX120423
LSU	Surirella cf. ovalis isolate M1	KX120396
LSU	Surirella cf. pinnata isolate 34C	KX120394
LSU	Surirella cf. spiralis isolate B568	KX120422
LSU	Surirella cf. tenuissima ECR-2011 strain SwampE	JX032932
LSU	Surirella costata isolate LO5	JX032876
LSU	Surirella guatemalensis isolate 3638.S1.50	KX120414
LSU	Surirella helissella isolate LO120	JX032882
LSU	Surirella iconella isolate LO159	JX032883
LSU	Surirella imbuta isolate LO364	JX032890
LSU	Surirella linearis var. helvetica isolate EO9.082	JX032898
LSU	Surirella linearis var. helvetica isolate EO9.212	JX032908
LSU	Surirella linearis var. helvetica isolate EO9.392	JX032899
LSU	Surirella lineopunctata isolate LO246	JX032886
LSU	Surirella minuta isolate JGOH.5	KX120387
LSU	Surirella ovalis isolate OHI12.6	KX120392
LSU	Surirella ovalis strain L1230	JX032943
LSU	Surirella ovalis var. apiculata isolate L295	KX120388
LSU	Surirella sella isolate NEPCC856.2	KX120409
LSU	Surirella sp. heteropolar isolate B495	KX120420
LSU	Surirella sp. isolate 18.2	KX120395
LSU	Surirella sp. isolate 27G	KX120393
LSU	Surirella sp. isolate 3564.S1.1	KX120403
LSU	Surirella sp. isolate 3612.6.200	KX120401
LSU	Surirella sp. isolate GCCT35	KX120405
LSU	Surirella sp. isolate GCCT36	KX120406
LSU	Surirella sp. isolate GCCT43	KX120407
LSU	Surirella sp. isolate L1440	KX120389
LSU	Surirella sp. isolate LS1	KX120399
LSU	Surirella sp. isolate Mac6.22	KX120398
LSU	Surirella sp. isolate S30C	KX120416
LSU	Surirella sp. isopolar isolate B497	KX120421
LSU	Surirella sp. small_isopolar isolate 13vi08.2c-GCCT22	KX120402
LSU	Surirella sp.1 ECR-2011 isolate EO9.034	JX032894
LSU	Surirella sp.1 ECR-2011 isolate EO9.225	JX032909
LSU	Surirella sp.1 ECR-2011 isolate EO9.240	JX032916
LSU	Surirella sp.1 ECR-2011 isolate EO9.241	JX032917
LSU	Surirella sp.1 ECR-2011 isolate EO9.250	JX032918
LSU	Surirella sp.1 ECR-2011 isolate EO9.263	JX032921
LSU	Surirella sp.1 ECR-2011 isolate EO9.399	JX032900
LSU	Surirella sp.1 ECR-2011 isolate EO9.409	JX032902
LSU	Surirella sp.1 ECR-2011 isolate EO9.415	JX032903
LSU	Surirella sp.1 ECR-2011 isolate LO289	JX032887
LSU	Surirella sp.1 ECR-2011 isolate LO299	JX032888
LSU	Surirella sp.1 ECR-2011 isolate N09.43.SR1.8	JX032938
LSU	Surirella sp.1 ECR-2011 strain 1vii04.5	JX032936
LSU	Surirella sp.1 ECR-2011 strain CCAP 1071/1	JX032947
LSU	Surirella sp.1 ECR-2011 strain GCCT1	JX032948
LSU	Surirella sp.1 ECR-2011 strain LS2	JX032937
LSU	Surirella sp.1 ECR-2011 strain NOR1SR1C	JX032928
LSU	Surirella sp.1 ECR-2011 strain NOR1SR2A	JX032929
LSU	Surirella sp.1 ECR-2011 strain RP1	JX032933
LSU	Surirella spiralis isolate LO412	JX032891
LSU	Surirella splendida isolate EO9.062	JX032896
LSU	Surirella splendida isolate EO9.075	JX032897
LSU	Surirella splendida isolate EO9.114	JX032906
LSU	Surirella splendida isolate EO9.195	JX032907
LSU	Surirella splendida isolate EO9.233	JX032912
LSU	Surirella splendida isolate EO9.238	JX032915
LSU	Surirella splendida isolate EO9.262	JX032920
LSU	Surirella splendida isolate EO9.404	JX032901
LSU	Surirella splendida isolate LO439	JX032892
LSU	Surirella splendida strain 19C	JX032935
LSU	Surirella striatula isolate 3823.4	KX120410
LSU	Surirella striatula isolate CC0555ss	KX120413
LSU	Surirella striatula isolate L1064	KX120412
LSU	Surirella striatula isolate LG1.SS	KX120411
LSU	Surirella tenera strain 16E	JX032934
LSU	Surirella tenera strain 27C	JX032927
LSU	Thalassiophysa hyalina isolate 4vi08.1cT	KX120343

## Sheet: Supplementary Fig. 15
Supplementary Fig. 15
NCBI accession numbers for the sequences used the phylogenetic analysis
Gene	Organism	NCBI accession number
cob	Auricula cf. minuta isolate 19vi08.2A.1	KX120272
cob	Auricula complexa isolate 26vi08.1J.1	KX120273
cob	Auricula mirabilis isolate 4vi08.1cA	KX120271
cob	Campylodiscus ambiguus isolate 16vi08.1cC	KX120291
cob	Campylodiscus ambiguus isolate 3564.C1.1	KX120286
cob	Campylodiscus cf. decorus isolate GCCT23	KX120294
cob	Campylodiscus cf. hibernicus ECR-2011 isolate EO9.056	JX032826
cob	Campylodiscus cf. hibernicus ECR-2011 isolate EO9.111	JX032835
cob	Campylodiscus cf. hibernicus ECR-2011 isolate EO9.268	JX032851
cob	Campylodiscus cf. hibernicus ECR-2011 isolate EO9.299	JX032852
cob	Campylodiscus cf. hibernicus ECR-2011 isolate EO9.380	JX032855
cob	Campylodiscus cf. hibernicus ECR-2011 isolate EO9.424	JX032833
cob	Campylodiscus clypeus isolate LG3.CC	KX120284
cob	Campylodiscus clypeus isolate nycCA2	KX120283
cob	Campylodiscus clypeus strain L951	JX032873
cob	Campylodiscus clypeus strain NYCMEX	JX032872
cob	Campylodiscus echeneis isolate 24vii09.5.2	KX120289
cob	Campylodiscus fastuosus isolate SA19A	KX120285
cob	Campylodiscus hibernicus isolate EO9.232	JX032840
cob	Campylodiscus impressus isolate GCCT37	KX120296
cob	Campylodiscus marginatus isolate LO30	JX032813
cob	Campylodiscus marginatus isolate LO33	JX032814
cob	Campylodiscus marginatus isolate LO36	JX032815
cob	Campylodiscus marginatus isolate LO42	JX032816
cob	Campylodiscus samoensis isolate 3599.1	KX120287
cob	Campylodiscus samoensis isolate GCCT19	KX120293
cob	Campylodiscus sp. isolate 3613.7	KX120288
cob	Campylodiscus sp. isolate 3825.1	KX120290
cob	Campylodiscus sp. isolate GCCT30	KX120295
cob	Campylodiscus sp. isolate GCCT6	KX120292
cob	Campylodiscus undulatus isolate 3613.8	KX120258
cob	Campylodiscus undulatus isolate GCCT54	KX120297
cob	Cymatopleura elliptica isolate E09.094	KX120328
cob	Cymatopleura elliptica isolate E09.301	KX120331
cob	Cymatopleura elliptica isolate E09.358	KX120329
cob	Cymatopleura elliptica isolate E09.395	KX120326
cob	Cymatopleura elliptica isolate OHI12.3	KX120298
cob	Cymatopleura elliptica strain 19F	JX032868
cob	Cymatopleura solea isolate 27A	KX120300
cob	Cymatopleura solea isolate E09.142	KX120330
cob	Cymatopleura solea isolate E09.334	KX120332
cob	Cymatopleura solea isolate E09.428	KX120327
cob	Cymatopleura solea isolate L1453	KX120299
cob	Cymatopleura solea strain L1348	JX032869
cob	Entomoneis ornata isolate 27D	KX120279
cob	Entomoneis paludosa isolate L431	KX120276
cob	Entomoneis pulchra isolate CT10	KX120280
cob	Entomoneis sp. isolate 3823.11	KX120282
cob	Entomoneis sp. isolate B3A	KX120277
cob	Entomoneis sp. isolate CC8	KX120274
cob	Entomoneis sp. isolate CCMP467	KX120278
cob	Entomoneis sp. isolate IK3b	KX120275
cob	Entomoneis sp. isolate SA17B.2	KX120281
cob	Epithemia catenata UCHM3210	MW562853
cob	Epithemia catenata UCHM3211	MW562854
cob	Epithemia contorta isolate L1299	KX120257
cob	Epithemia iriomotensis isolate 28vi08.1C.1	KX120265
cob	Epithemia operculata isolate 9vi08.1F.2	KX120256
cob	Epithemia parallela isolate L1370	KX120267
cob	Epithemia pelagica UCHM3200	MW562855
cob	Epithemia pelagica UCHM3201	MW562856
cob	Epithemia pelagica UCHM3202	MW562857
cob	Epithemia pelagica UCHM3203	MW562858
cob	Epithemia pelagica UCHM3204	MW562859
cob	Petrodictyon gemma isolate SA17B.3	KX120302
cob	Petrodictyon sp. isolate 3615.3	KX120301
cob	Protokeelia bassonii isolate 3564.A20	KX120270
cob	Rhopalodia cf. gibba isolate nycRhop	KX120268
cob	Rhopalodia cf. musculus isolate 23vi08.2C.1-GCCT45	KX120264
cob	Rhopalodia gibba isolate CYTX022	KX120269
cob	Rhopalodia gibba isolate L924	KX120266
cob	Stenopterobia pumila strain SwampA	JX032867
cob	Surirella angusta isolate nycSur	KX120315
cob	Surirella angusta strain WC2	JX032871
cob	Surirella biseriata strain BC2A	JX032860
cob	Surirella brebissonii isolate KR1	KX120312
cob	Surirella brightwellii isolate L1753	KX120306
cob	Surirella capronii isolate EO9.003	JX032823
cob	Surirella capronii isolate EO9.377	JX032854
cob	Surirella cf. bifrons ECR-2011 isolate EO9.229	JX032839
cob	Surirella cf. bifrons ECR-2011 isolate EO9.234	JX032842
cob	Surirella cf. bifrons ECR-2011 isolate EO9.236	JX032843
cob	Surirella cf. bifrons ECR-2011 isolate EO9.259	JX032848
cob	Surirella cf. bifrons ECR-2011 isolate EO9.320	JX032853
cob	Surirella cf. bifrons ECR-2011 isolate EO9.426	JX032834
cob	Surirella cf. biseriata ECR-2011 strain NOR1BS1B	JX032857
cob	Surirella cf. fastuosa isolate GCCT52	KX120323
cob	Surirella cf. ovalis isolate M1	KX120311
cob	Surirella cf. pinnata isolate 34C	KX120309
cob	Surirella cf. tenuissima ECR-2011 strain SwampE	JX032861
cob	Surirella iconella isolate LO159	JX032817
cob	Surirella imbuta isolate LO364	JX032820
cob	Surirella lineopunctata isolate LO246	JX032818
cob	Surirella minuta isolate JGOH.5	KX120303
cob	Surirella ovalis isolate OHI12.6	KX120307
cob	Surirella ovalis strain L1230	JX032870
cob	Surirella ovalis var. apiculata isolate L295	KX120304
cob	Surirella sp. isolate 18.2	KX120310
cob	Surirella sp. isolate 27G	KX120308
cob	Surirella sp. isolate 3564.S1.1	KX120319
cob	Surirella sp. isolate 3612.6.200	KX120316
cob	Surirella sp. isolate DA1	KX120259
cob	Surirella sp. isolate GCCT35	KX120320
cob	Surirella sp. isolate GCCT36	KX120321
cob	Surirella sp. isolate GCCT43	KX120322
cob	Surirella sp. isolate L1440	KX120305
cob	Surirella sp. isolate LS1	KX120314
cob	Surirella sp. isolate Mac6.22	KX120313
cob	Surirella sp. isopolar isolate 16vi08.1cSp	KX120317
cob	Surirella sp. small_isopolar isolate 13vi08.2c-GCCT22	KX120318
cob	Surirella sp.1 ECR-2011 isolate EO9.022	JX032824
cob	Surirella sp.1 ECR-2011 isolate EO9.034	JX032825
cob	Surirella sp.1 ECR-2011 isolate EO9.225	JX032838
cob	Surirella sp.1 ECR-2011 isolate EO9.240	JX032845
cob	Surirella sp.1 ECR-2011 isolate EO9.241	JX032846
cob	Surirella sp.1 ECR-2011 isolate EO9.250	JX032847
cob	Surirella sp.1 ECR-2011 isolate EO9.263	JX032850
cob	Surirella sp.1 ECR-2011 isolate EO9.399	JX032829
cob	Surirella sp.1 ECR-2011 isolate EO9.409	JX032831
cob	Surirella sp.1 ECR-2011 isolate EO9.415	JX032832
cob	Surirella sp.1 ECR-2011 isolate LO289	JX032819
cob	Surirella sp.1 ECR-2011 isolate PSP.SRB.1	JX032858
cob	Surirella sp.1 ECR-2011 isolate PSP.SRN.6	JX032859
cob	Surirella sp.1 ECR-2011 strain 1vii04.5	JX032865
cob	Surirella sp.1 ECR-2011 strain CCAP 1071/1	JX032874
cob	Surirella sp.1 ECR-2011 strain GCCT1	JX032875
cob	Surirella sp.1 ECR-2011 strain LS2	JX032866
cob	Surirella sp.1 ECR-2011 strain NOR1SR2A	JX032856
cob	Surirella sp.1 ECR-2011 strain RP1	JX032862
cob	Surirella spiralis isolate LO412	JX032821
cob	Surirella splendida isolate EO9.062	JX032827
cob	Surirella splendida isolate EO9.075	JX032828
cob	Surirella splendida isolate EO9.114	JX032836
cob	Surirella splendida isolate EO9.195	JX032837
cob	Surirella splendida isolate EO9.233	JX032841
cob	Surirella splendida isolate EO9.238	JX032844
cob	Surirella splendida isolate EO9.262	JX032849
cob	Surirella splendida isolate EO9.404	JX032830
cob	Surirella splendida isolate LO439	JX032822
cob	Surirella splendida strain 19C	JX032864
cob	Surirella striatula isolate 3823.4	KX120324
cob	Surirella striatula isolate L1064	KX120325
cob	Surirella tenera strain 16E	JX032863
cob	Thalassiophysa hyalina isolate 4vi08.1cT	KX120263

## Sheet: Supplementary Fig. 16
Supplementary Fig. 16
NCBI accession numbers for the sequences used the phylogenetic analysis
Gene	Organism	NCBI accession number
psbC	Auricula cf. flabelliformis strain SA12 Auric-1a	MH063975
psbC	Auricula complexa isolate 26vi08.1J.1	KX120454
psbC	Auricula mirabilis isolate 4vi08.1cA	KX120453
psbC	Campylodiscus ambiguus isolate 3564.C1.1	KX120473
psbC	Campylodiscus cf. decorus isolate GCCT23	KX120479
psbC	Campylodiscus clypeus isolate LG3.CC	KX120470
psbC	Campylodiscus clypeus isolate nycCA2	KX120469
psbC	Campylodiscus clypeus isolate nycMEX	KX120468
psbC	Campylodiscus clypeus strain L951	HQ912384
psbC	Campylodiscus daemelianus isolate 3623.C.100	KX120476
psbC	Campylodiscus fastuosus isolate SA19A	KX120472
psbC	Campylodiscus impressus isolate GCCT37	KX120481
psbC	Campylodiscus impressus isolate GCCT44	KX120482
psbC	Campylodiscus levanderi isolate 3637.C10.100	KX120484
psbC	Campylodiscus levanderi isolate N09.43.C3.6	KX120485
psbC	Campylodiscus limbatus isolate 16iii10.1A	KX120471
psbC	Campylodiscus samoensis isolate 3599.1	KX120474
psbC	Campylodiscus samoensis isolate GCCT19	KX120478
psbC	Campylodiscus sp. 3613.8	HQ912385
psbC	Campylodiscus sp. isolate 3613.7	KX120475
psbC	Campylodiscus sp. isolate GCCT30	KX120480
psbC	Campylodiscus sp. isolate GCCT6	KX120477
psbC	Campylodiscus undulatus isolate GCCT54	KX120483
psbC	Cymatopleura elliptica isolate 19F	KX120486
psbC	Cymatopleura elliptica isolate OHI12.3	KX120487
psbC	Cymatopleura elliptica strain L1333	HQ912352
psbC	Cymatopleura solea isolate 27A	KX120490
psbC	Cymatopleura solea isolate L1348	KX120488
psbC	Cymatopleura solea isolate L1453	KX120489
psbC	Entomoneis adriatica voucher BIOTAII-49	MF000618
psbC	Entomoneis cf. alata voucher BIOTAII-113	MF000622
psbC	Entomoneis cf. alata voucher BIOTAII-48	MF000617
psbC	Entomoneis gracilis voucher BIOTAII-96	MF000621
psbC	Entomoneis infula voucher BIOTAII-68	MF000620
psbC	Entomoneis infula voucher PMFT2EN2	MF000614
psbC	Entomoneis ornata isolate 27D	KX120463
psbC	Entomoneis ornata strain 14A	HQ912383
psbC	Entomoneis paludosa isolate CCAP1003.4	KX120460
psbC	Entomoneis paludosa isolate L431	KX120458
psbC	Entomoneis pulchra isolate CT10	KX120464
psbC	Entomoneis pulchra isolate L1853	KX120459
psbC	Entomoneis sp.	MG755800
psbC	Entomoneis sp.	NC_038001
psbC	Entomoneis sp. CS782	HQ912324
psbC	Entomoneis sp. isolate 3564.E1.1	KX120467
psbC	Entomoneis sp. isolate 3823.11	KX120466
psbC	Entomoneis sp. isolate B3A	KX120461
psbC	Entomoneis sp. isolate CC8	KX120456
psbC	Entomoneis sp. isolate CCMP467	KX120462
psbC	Entomoneis sp. isolate IK3b	KX120457
psbC	Entomoneis sp. isolate Roth5C	KX120455
psbC	Entomoneis sp. isolate SA17B.2	KX120465
psbC	Entomoneis umbratica voucher BIOTAII-21	MF000615
psbC	Entomoneis vilicicii voucher PMFBION4A	MF000623
psbC	Entomoneis vilicicii voucher PMFBION4B	MF000624
psbC	Entomoneis vilicicii voucher PMFBION4C	MF000625
psbC	Epithemia argus strain CH211	HQ912380
psbC	Epithemia catenata UCHM3210	MW562865
psbC	Epithemia catenata UCHM3211	MW562863
psbC	Epithemia hyndmannii isolate LO320	KX120452
psbC	Epithemia iriomotensis isolate 28vi08.1C.1	KX120442
psbC	Epithemia parallela isolate L1370	KX120445
psbC	Epithemia parallela isolate N09.43.rhop2.3	KX120448
psbC	Epithemia pelagica UCHM3200	MW562861
psbC	Epithemia pelagica UCHM3201	MW562866
psbC	Epithemia pelagica UCHM3202	MW562860
psbC	Epithemia pelagica UCHM3203	MW562864
psbC	Epithemia pelagica UCHM3204	MW562862
psbC	Epithemia sorex strain CH148	HQ912381
psbC	Epithemia turgida isolate CYTX021	KX120451
psbC	Epithemia turgida strain CH154	HQ912382
psbC	Petrodictyon gemma isolate Roth5a	KX120492
psbC	Petrodictyon gemma isolate SA17B.3	KX120494
psbC	Petrodictyon sp. isolate 19vi08.2cPe	KX120493
psbC	Petrodictyon sp. isolate 3615.3	KX120491
psbC	Protokeelia bassonii isolate 3564.A20	KX120450
psbC	Rhopalodia cf. gibba isolate nycRhop	KX120446
psbC	Rhopalodia cf. musculus isolate 23vi08.2C.1-GCCT45	KX120441
psbC	Rhopalodia contorta strain L1299	HQ912378
psbC	Rhopalodia gibba isolate CYTX022	KX120447
psbC	Rhopalodia gibba isolate L924	KX120444
psbC	Rhopalodia gibba strain CH155	HQ912379
psbC	Rhopalodia sp. 9vi08.1F.2	HQ912377
psbC	Rhopalodia sp. isolate 13vi08.2B-GCCT21	KX120449
psbC	Rhopalodia sp. isolate 21IV14-4D biarcuate RhopalodiaN2	KX981799
psbC	Rhopalodia sp. isolate 3825.12	KX120443
psbC	Stenopterobia curvula strain L541	HQ912388
psbC	Stenopterobia pumila isolate SwampA	KX120544
psbC	Surirella angusta isolate nycSur	KX120511
psbC	Surirella angusta isolate WC2	KX120506
psbC	Surirella biseriata isolate BC2A	KX120535
psbC	Surirella brebissonii isolate CCMP2912	KX120508
psbC	Surirella brebissonii isolate KR1	KX120507
psbC	Surirella brightwellii isolate CCMP3162	KX120500
psbC	Surirella brightwellii isolate L1753	KX120499
psbC	Surirella cf. biseriata isolate NOR1BS1B	KX120530
psbC	Surirella cf. fastuosa isolate GCCT52	KX120522
psbC	Surirella cf. fastuosa isolate GCCT7	KX120518
psbC	Surirella cf. ovalis isolate M1	KX120505
psbC	Surirella cf. pinnata isolate 34C	KX120503
psbC	Surirella cf. tenuissima isolate SwampE	KX120537
psbC	Surirella febigeri isolate SECsur1	KX120512
psbC	Surirella guatemalensis isolate 3638.S1.50	KX120531
psbC	Surirella guatemalensis isolate PSP.SG.11	KX120532
psbC	Surirella minuta isolate JGOH.5	KX120495
psbC	Surirella minuta strain UTEX FD320	HQ912351
psbC	Surirella ovalis isolate L1230	KX120497
psbC	Surirella ovalis isolate OHI12.6	KX120501
psbC	Surirella ovalis var. apiculata isolate L295	KX120496
psbC	Surirella sp. DA1	HQ912386
psbC	Surirella sp. isolate 18.2	KX120504
psbC	Surirella sp. isolate 1vii04.5	KX120540
psbC	Surirella sp. isolate 27G	KX120502
psbC	Surirella sp. isolate 3564.S1.1	KX120516
psbC	Surirella sp. isolate 3612.6.200	KX120514
psbC	Surirella sp. isolate 3796.S12.h.200	KX120542
psbC	Surirella sp. isolate CCAP1071.1	KX120513
psbC	Surirella sp. isolate GCCT1	KX120517
psbC	Surirella sp. isolate GCCT35	KX120519
psbC	Surirella sp. isolate GCCT36	KX120520
psbC	Surirella sp. isolate GCCT43	KX120521
psbC	Surirella sp. isolate L1440	KX120498
psbC	Surirella sp. isolate LS1	KX120510
psbC	Surirella sp. isolate LS2	KX120541
psbC	Surirella sp. isolate Mac6.22	KX120509
psbC	Surirella sp. isolate N09.43.Sr1.8	KX120543
psbC	Surirella sp. isolate NOR1sr1c	KX120528
psbC	Surirella sp. isolate PSP.SRB.1	KX120533
psbC	Surirella sp. isolate PSP.SRN.6	KX120534
psbC	Surirella sp. isolate RP-1	KX120538
psbC	Surirella sp. isolate S30C	KX120536
psbC	Surirella sp. small_isopolar isolate 13vi08.2c-GCCT22	KX120515
psbC	Surirella splendida isolate NOR1sr2a	KX120529
psbC	Surirella splendida strain 19C	HQ912387
psbC	Surirella striatula isolate 3823.4	KX120523
psbC	Surirella striatula isolate CC0555ss	KX120526
psbC	Surirella striatula isolate L1064	KX120525
psbC	Surirella striatula isolate LG1.SS	KX120524
psbC	Surirella tenera isolate 16E	KX120539
psbC	Surirella tenera isolate 27C	KX120527
psbC	Thalassiophysa hyalina isolate 4vi08.1cT	KX120440

## Sheet: Supplementary Fig. 17
Supplementary Fig. 17
NCBI accession numbers for the sequences used the phylogenetic analysis
Gene	Organism	NCBI accession number
rbcL	Auricula cf. minuta isolate 19vi08.2A.1	KX120568
rbcL	Auricula complexa isolate 26vi08.1J.1	KX120569
rbcL	Auricula mirabilis isolate 4vi08.1cA	KX120567
rbcL	Auricula sp. isolate 21IV14-4D biarcuateAuricula3	KX981810
rbcL	Auricula sp. isolate SZCZE324	MK454980
rbcL	Campylodiscus ambiguus isolate 16vi08.1cC	KX120593
rbcL	Campylodiscus ambiguus isolate 3564.C1.1	KX120587
rbcL	Campylodiscus cf. decorus isolate GCCT23	KX120596
rbcL	Campylodiscus cf. hibernicus ECR-2011 isolate EO9.056	JX032969
rbcL	Campylodiscus cf. hibernicus ECR-2011 isolate EO9.111	JX032980
rbcL	Campylodiscus cf. hibernicus ECR-2011 isolate EO9.268	JX032997
rbcL	Campylodiscus cf. hibernicus ECR-2011 isolate EO9.299	JX032998
rbcL	Campylodiscus cf. hibernicus ECR-2011 isolate EO9.380	JX033001
rbcL	Campylodiscus cf. hibernicus ECR-2011 isolate EO9.424	JX032978
rbcL	Campylodiscus clypeus isolate LG3.CC	KX120584
rbcL	Campylodiscus clypeus isolate nycCA2	KX120583
rbcL	Campylodiscus clypeus strain L951	HQ912398
rbcL	Campylodiscus clypeus strain NYCMEX	JX033021
rbcL	Campylodiscus daemelianus isolate 3623.C.100	KX120592
rbcL	Campylodiscus echeneis isolate 24vii09.5.2	KX120590
rbcL	Campylodiscus fastuosus isolate SA19A	KX120586
rbcL	Campylodiscus hibernicus isolate EO9.232	JX032986
rbcL	Campylodiscus hibernicus isolate LO17	JX032950
rbcL	Campylodiscus hibernicus isolate LO310	JX032962
rbcL	Campylodiscus impressus isolate GCCT37	KX120599
rbcL	Campylodiscus impressus isolate GCCT44	KX120600
rbcL	Campylodiscus levanderi isolate 3637.C10.100	KX120602
rbcL	Campylodiscus levanderi isolate LO224	JX032958
rbcL	Campylodiscus levanderi isolate N09.43.C3.6	JX033002
rbcL	Campylodiscus limbatus isolate 16iii10.1A	KX120585
rbcL	Campylodiscus marginatus isolate LO30	JX032951
rbcL	Campylodiscus marginatus isolate LO33	JX032952
rbcL	Campylodiscus marginatus isolate LO36	JX032953
rbcL	Campylodiscus marginatus isolate LO42	JX032954
rbcL	Campylodiscus samoensis isolate 3599.1	KX120588
rbcL	Campylodiscus samoensis isolate GCCT19	KX120595
rbcL	Campylodiscus sp. 3613.8	HQ912399
rbcL	Campylodiscus sp. isolate 3613.7	KX120589
rbcL	Campylodiscus sp. isolate 3825.1	KX120591
rbcL	Campylodiscus sp. isolate B482	KX120645
rbcL	Campylodiscus sp. isolate GCCT30	KX120597
rbcL	Campylodiscus sp. isolate GCCT31	KX120598
rbcL	Campylodiscus sp. isolate GCCT6	KX120594
rbcL	Campylodiscus striatus isolate LO194	JX032957
rbcL	Campylodiscus thuretii	AB430693
rbcL	Campylodiscus undulatus isolate GCCT54	KX120601
rbcL	Cymatopleura elliptica isolate B485	KX120647
rbcL	Cymatopleura elliptica isolate E09.094	KX120655
rbcL	Cymatopleura elliptica isolate E09.301	KX120658
rbcL	Cymatopleura elliptica isolate E09.358	KX120656
rbcL	Cymatopleura elliptica isolate E09.395	KX120652
rbcL	Cymatopleura elliptica isolate OHI12.3	KX120603
rbcL	Cymatopleura elliptica strain 19F	JX033017
rbcL	Cymatopleura elliptica strain L1333	HQ912523
rbcL	Cymatopleura elliptica var. hibernica isolate E09.318	KX120659
rbcL	Cymatopleura solea isolate 27A	KX120605
rbcL	Cymatopleura solea isolate B484	KX120646
rbcL	Cymatopleura solea isolate E09.142	KX120657
rbcL	Cymatopleura solea isolate E09.334	KX120660
rbcL	Cymatopleura solea isolate E09.340	KX120661
rbcL	Cymatopleura solea isolate E09.428	KX120653
rbcL	Cymatopleura solea isolate L1453	KX120604
rbcL	Cymatopleura solea strain L1348	JX033018
rbcL	Entomoneis cf. alata isolate C99	FJ002100
rbcL	Entomoneis ornata isolate 27D	KX120578
rbcL	Entomoneis ornata strain 14A	HQ912397
rbcL	Entomoneis paludosa isolate CCAP1003.4	KX120575
rbcL	Entomoneis paludosa isolate L431	KX120573
rbcL	Entomoneis pulchra isolate CT10	KX120579
rbcL	Entomoneis pulchra isolate L1853	KX120574
rbcL	Entomoneis sp. CS782	HQ912495
rbcL	Entomoneis sp. isolate 3564.E1.1	KX120582
rbcL	Entomoneis sp. isolate 3823.11	KX120581
rbcL	Entomoneis sp. isolate B3A	KX120576
rbcL	Entomoneis sp. isolate CC8	KX120571
rbcL	Entomoneis sp. isolate CCMP467	KX120577
rbcL	Entomoneis sp. isolate IK3b	KX120572
rbcL	Entomoneis sp. isolate Roth5C	KX120570
rbcL	Entomoneis sp. isolate SA17B.2	KX120580
rbcL	Epithemia argus strain CH211	HQ912394
rbcL	Epithemia catenata UCHM3210	MW562867
rbcL	Epithemia catenata UCHM3211	MW562868
rbcL	Epithemia hyndmannii isolate LO320	KX120565
rbcL	Epithemia iriomotensis isolate 28vi08.1C.1	KX120554
rbcL	Epithemia parallela isolate L1370	KX120557
rbcL	Epithemia parallela isolate N09.43.rhop2.3	KX120560
rbcL	Epithemia pelagica UCHM3200	MW562869
rbcL	Epithemia pelagica UCHM3201	MW562870
rbcL	Epithemia pelagica UCHM3202	MW562871
rbcL	Epithemia pelagica UCHM3203	MW562872
rbcL	Epithemia pelagica UCHM3204	MW562873
rbcL	Epithemia sorex strain CH148	HQ912395
rbcL	Epithemia sp. isolate E09.439	KX120654
rbcL	Epithemia turgida isolate B584	KX120566
rbcL	Epithemia turgida isolate CYTX021	KX120564
rbcL	Epithemia turgida strain CH154	HQ912396
rbcL	Petrodictyon gemma isolate Roth5a	KX120607
rbcL	Petrodictyon gemma isolate SA17B.3	KX120609
rbcL	Petrodictyon gemma strain TA201	KY320336
rbcL	Petrodictyon sp. isolate 19vi08.2cPe	KX120608
rbcL	Petrodictyon sp. isolate 3615.3	KX120606
rbcL	Protokeelia bassonii isolate 3564.A20	KX120563
rbcL	Rhopalodia cf. gibba isolate nycRhop	KX120558
rbcL	Rhopalodia cf. musculus isolate 23vi08.2C.1-GCCT45	KX120553
rbcL	Rhopalodia contorta strain L1299	HQ912392
rbcL	Rhopalodia gibba isolate CYTX022	KX120559
rbcL	Rhopalodia gibba isolate L924	KX120556
rbcL	Rhopalodia gibba strain CH155	HQ912393
rbcL	Rhopalodia sp. 9vi08.1F.2	HQ912391
rbcL	Rhopalodia sp. isolate 13vi08.2B-GCCT21	KX120561
rbcL	Rhopalodia sp. isolate 21IV14-4D biarcuate RhopalodiaN2	KX981823
rbcL	Rhopalodia sp. isolate 3825.12	KX120555
rbcL	Rhopalodia sp. isolate B473	KX120562
rbcL	Stenopterobia curvula strain L541	HQ912402
rbcL	Stenopterobia pumila strain SwampA	JX033016
rbcL	Surirella angusta isolate nycSur	KX120624
rbcL	Surirella angusta strain WC2	JX033020
rbcL	Surirella biseriata strain BC2A	JX033009
rbcL	Surirella brebissonii isolate CCMP2912	KX120621
rbcL	Surirella brebissonii isolate KR1	KX120620
rbcL	Surirella brightwellii isolate CCMP3162	KX120614
rbcL	Surirella brightwellii isolate L1753	KX120613
rbcL	Surirella capronii isolate EO9.003	JX032966
rbcL	Surirella capronii isolate EO9.377	JX033000
rbcL	Surirella cf. bifrons ECR-2011 isolate EO9.229	JX032985
rbcL	Surirella cf. bifrons ECR-2011 isolate EO9.234	JX032988
rbcL	Surirella cf. bifrons ECR-2011 isolate EO9.236	JX032989
rbcL	Surirella cf. bifrons ECR-2011 isolate EO9.259	JX032994
rbcL	Surirella cf. bifrons ECR-2011 isolate EO9.320	JX032999
rbcL	Surirella cf. bifrons ECR-2011 isolate EO9.426	JX032979
rbcL	Surirella cf. biseriata ECR-2011 strain NOR1BS1B	JX033006
rbcL	Surirella cf. fastuosa isolate GCCT52	KX120634
rbcL	Surirella cf. fastuosa isolate GCCT7	KX120630
rbcL	Surirella cf. guatemalensis isolate NOR1DPsg	KX120642
rbcL	Surirella cf. linearis isolate B600	KX120651
rbcL	Surirella cf. ovalis isolate M1	KX120619
rbcL	Surirella cf. pinnata isolate 34C	KX120617
rbcL	Surirella cf. spiralis isolate B568	KX120650
rbcL	Surirella cf. tenuissima ECR-2011 strain SwampE	JX033010
rbcL	Surirella costata isolate LO5	JX032949
rbcL	Surirella febigeri isolate SECsur1	KX120625
rbcL	Surirella guatemalensis isolate 3638.S1.50	KX120640
rbcL	Surirella guatemalensis isolate PSP.SG.11	KX120641
rbcL	Surirella helissella isolate LO120	JX032955
rbcL	Surirella iconella isolate LO159	JX032956
rbcL	Surirella imbuta isolate LO364	JX032963
rbcL	Surirella linearis var. helvetica isolate EO9.082	JX032972
rbcL	Surirella linearis var. helvetica isolate EO9.212	JX032983
rbcL	Surirella linearis var. helvetica isolate EO9.392	JX032973
rbcL	Surirella lineopunctata isolate LO246	JX032959
rbcL	Surirella minuta isolate JGOH.5	KX120610
rbcL	Surirella minuta strain UTEX FD320	HQ912522
rbcL	Surirella ovalis isolate OHI12.6	KX120615
rbcL	Surirella ovalis strain L1230	JX033019
rbcL	Surirella ovalis var. apiculata isolate L295	KX120611
rbcL	Surirella sella isolate NEPCC856.2	KX120635
rbcL	Surirella sp. DA1	HQ912400
rbcL	Surirella sp. heteropolar isolate B495	KX120648
rbcL	Surirella sp. isolate 18.2	KX120618
rbcL	Surirella sp. isolate 27G	KX120616
rbcL	Surirella sp. isolate 3564.S1.1	KX120629
rbcL	Surirella sp. isolate 3612.6.200	KX120626
rbcL	Surirella sp. isolate 3796.S12.h.200	KX120644
rbcL	Surirella sp. isolate GCCT35	KX120631
rbcL	Surirella sp. isolate GCCT36	KX120632
rbcL	Surirella sp. isolate GCCT43	KX120633
rbcL	Surirella sp. isolate L1440	KX120612
rbcL	Surirella sp. isolate LS1	KX120623
rbcL	Surirella sp. isolate Mac6.22	KX120622
rbcL	Surirella sp. isolate S30C	KX120643
rbcL	Surirella sp. isopolar isolate 16vi08.1cSp	KX120627
rbcL	Surirella sp. isopolar isolate B497	KX120649
rbcL	Surirella sp. small_isopolar isolate 13vi08.2c-GCCT22	KX120628
rbcL	Surirella sp.1 ECR-2011 isolate EO9.022	JX032967
rbcL	Surirella sp.1 ECR-2011 isolate EO9.034	JX032968
rbcL	Surirella sp.1 ECR-2011 isolate EO9.225	JX032984
rbcL	Surirella sp.1 ECR-2011 isolate EO9.240	JX032991
rbcL	Surirella sp.1 ECR-2011 isolate EO9.241	JX032992
rbcL	Surirella sp.1 ECR-2011 isolate EO9.250	JX032993
rbcL	Surirella sp.1 ECR-2011 isolate EO9.263	JX032996
rbcL	Surirella sp.1 ECR-2011 isolate EO9.399	JX032974
rbcL	Surirella sp.1 ECR-2011 isolate EO9.409	JX032976
rbcL	Surirella sp.1 ECR-2011 isolate EO9.415	JX032977
rbcL	Surirella sp.1 ECR-2011 isolate LO289	JX032960
rbcL	Surirella sp.1 ECR-2011 isolate LO299	JX032961
rbcL	Surirella sp.1 ECR-2011 isolate N09.43.SR1.8	JX033015
rbcL	Surirella sp.1 ECR-2011 isolate PSP.SRB.1	JX033007
rbcL	Surirella sp.1 ECR-2011 isolate PSP.SRN.6	JX033008
rbcL	Surirella sp.1 ECR-2011 strain 1vii04.5	JX033013
rbcL	Surirella sp.1 ECR-2011 strain CCAP 1071/1	JX033022
rbcL	Surirella sp.1 ECR-2011 strain GCCT1	JX033023
rbcL	Surirella sp.1 ECR-2011 strain LS2	JX033014
rbcL	Surirella sp.1 ECR-2011 strain NOR1SR1C	JX033004
rbcL	Surirella sp.1 ECR-2011 strain NOR1SR2A	JX033005
rbcL	Surirella sp.1 ECR-2011 strain RP1	JX033011
rbcL	Surirella spiralis isolate LO412	JX032964
rbcL	Surirella splendida isolate EO9.062	JX032970
rbcL	Surirella splendida isolate EO9.075	JX032971
rbcL	Surirella splendida isolate EO9.114	JX032981
rbcL	Surirella splendida isolate EO9.195	JX032982
rbcL	Surirella splendida isolate EO9.233	JX032987
rbcL	Surirella splendida isolate EO9.238	JX032990
rbcL	Surirella splendida isolate EO9.262	JX032995
rbcL	Surirella splendida isolate EO9.404	JX032975
rbcL	Surirella splendida isolate LO439	JX032965
rbcL	Surirella splendida strain 19C	HQ912401
rbcL	Surirella striatula isolate 3823.4	KX120636
rbcL	Surirella striatula isolate CC0555ss	KX120639
rbcL	Surirella striatula isolate L1064	KX120638
rbcL	Surirella striatula isolate LG1.SS	KX120637
rbcL	Surirella tenera strain 16E	JX033012
rbcL	Surirella tenera strain 27C	JX033003
rbcL	Thalassiophysa hyalina isolate 4vi08.1cT	KX120552

## Sheet: Supplementary Fig. 18e
Supplementary Fig. 18e
Uncropped gel images

[truncated: 3 more sheets: Supplementary Fig. 20a, Supplementary Fig. 20b, Supplementary Fig. 21]
